# Supplementary material for: The commercial harvest of ice-associated seals in the Sea of Okhotsk, 1972-1994
Source: PLoS One. 2017 Aug 10;12(8):e0182725. doi: 10.1371/journal.pone.0182725 (PMC5552157; doi:10.1371/journal.pone.0182725)
Supplement: S1 Dataset — (XLSX) [file pone.0182725.s003.xlsx]

## Sheet: Dataset
vessel	date	lat	lon	ice_concent	ice_structure	visibility	wind	wind_dir	harvest_conditions	nfangsbot	nhunters	nrifles	ringed_ad	ringed_juv	ringed_pup	nperday_ringed	since_harvest_started_ringed	n_pelts_ringed	n_skins_ringed	spotted_ad	spotted_juv	spotted_pup	nperday_spotted	since_harvest_started_spotted	n_pelts_spotted	n_skins_spotted	ribbon_ad	ribbon_juv	ribbon_pup	nperday_ribbon	since_harvest_started_ribbon	n_pelts_ribbon	n_skins_ribbon	bearded_ad	bearded_juv	bearded_pup	nperday_bearded	since_harvest_started_bearded	n_pelts_bearded	n_skins_bearded	kruglyak	khorovina	mkchop	blubber	nwounded_ringed	nwounded_spotted	nwounded_ribbon	nwounded_bearded	inspector
Zaslonovo	1994-05-12	57.48	142.54	7_8	small_pieces_ropaks_snow					6	18	6	12	0	0	12	12	1	11	67	53	0	120	120	53	57	81	4	0	85	85	4	81	3	0	0	3	3	0	3					0	0	0	0	somov_ag
Zaslonovo	1994-05-13	58.01	142.35	7_8	ropaks_show					6	18	6	8	0	0	8	20	3	17	15	38	0	53	173	91	82	66	9	0	75	160	13	147	3	0	0	3	6	0	6					0	0	0	0	somov_ag
Zaslonovo	1994-05-14	57.26	142.49	6_7	single_fields_tails					8	24	8	34	0	0	34	54	5	49	74	64	0	138	311	155	156	170	10	0	180	340	23	317	0	1	0	1	7	1	6					0	0	0	0	somov_ag
Zaslonovo	1994-05-15	57.34	142.33	6_7	ropaks_show					8	24	8	5	0	0	5	59	5	54	62	34	0	96	407	189	218	105	0	0	105	445	38	407	1	1	0	2	9	2	7					0	0	0	0	somov_ag
Zaslonovo	1994-05-19	58.19	143.56	7_8	ropaks_show					8	24	8	5	0	0	5	64	10	54	23	76	0	99	506	265	241	45	70	0	115	560	114	446	3	0	0	3	12	2	10					0	0	0	0	somov_ag
Zaslonovo	1994-05-20	57.50	141.17	7_8	ropaks_show					7	21	7	14	0	0	14	78	11	67	30	46	0	76	582	311	271	33	7	0	40	600	121	479	0	0	0	0	12	2	10					0	0	0	0	somov_ag
Zaslonovo	1994-05-21	57.20	140.57	8_9	small_flat_floes					8	24	8	17	0	0	17	95	15	80	31	54	0	85	667	365	302	37	22	0	59	659	143	516	2	0	0	2	14	2	12					0	0	0	0	somov_ag
Zaslonovo	1994-05-23	58.47	142.30	4_6	single_large_floes_ropaks					9	27	9	132	15	0	147	242	30	212	16	14	0	30	697	379	318	116	13	0	129	788	156	632	35	4	0	39	53	6	47					0	0	0	0	somov_ag
Zaslonovo	1994-05-24	58.37	142.53	6_7	large_floes					7	21	7	2	0	0	2	244	30	214	3	1	0	4	701	380	321	28	4	0	32	820	160	660	1	0	0	1	54	6	48					0	0	0	0	somov_ag
Zaslonovo	1994-05-25	57.28	140.36	6_7	compact_edge					9	27	9	0	0	0	0	244	30	214	0	0	0	0	701	380	321	0	0	0	0	820	160	660	0	0	0	0	54	6	48					0	0	0	0	somov_ag
Zaslonovo	1994-05-26	58.41	144.31	8_9	large_floes_shuga					9	27	9	0	0	0	0	244	30	214	0	0	0	1	702	380	321	6	1	0	7	827	161	666	0	0	0	0	54	6	48					0	0	0	0	somov_ag
Zaslonovo	1994-05-30	55.19	142.59	8_9	fields_large_floes					9	27	9	1	0	0	1	245	30	215	0	3	0	3	705	384	321	47	27	0	74	901	188	713	0	0	0	0	54	6	48					0	0	0	0	somov_ag
Zaslonovo	1994-05-31	55.18	143.07	7_8	dense_edge_1_2_m_further_polynias					9	27	9	1	0	0	1	246	30	216	6	4	0	10	715	388	327	135	23	0	158	1059	211	848	0	0	0	0	54	6	48					0	0	0	0	somov_ag
Zaslonovo	1994-06-01	54.55	143.45	7_8	large_floes_ropaks					9	27	9	2	3	0	5	251	33	218	5	5	0	10	725	393	332	270	58	0	328	1387	269	1118	0	0	0	0	54	6	48					0	0	0	0	somov_ag
Zaslonovo	1994-06-02	55.05	143.35	7_8	large_floes_ropaks_field_pieces					9	27	9	0	0	0	0	251	33	218	1	2	0	3	728	395	333	45	13	0	58	1445	282	1163	0	0	0	0	54	6	48					0	0	0	0	somov_ag
Zaslonovo	1994-06-03	54.21	143.24	5_6	single_large_floes					9	27	9	6	0	0	6	257	38	219	4	2	0	6	734	397	337	65	6	0	71	1516	288	1228	0	0	0	0	54	6	48					0	0	0	0	somov_ag
Zaslonovo	1994-06-04	55.07	143.19	6_7	large_floes					9	27	9	29	0	0	29	286	44	242	4	2	0	6	740	399	341	300	0	0	300	1816	311	1505	2	0	0	2	56	6	50					0	0	0	0	somov_ag
Zaslonovo	1994-06-05	55.12	143.04	7_8	large_floes					9	27	9	6	0	0	6	292	44	248	2	0	0	2	742	401	341	44	10	0	54	1870	321	1549	0	0	0	0	56	6	50					0	0	0	0	somov_ag
Zaslonovo	1994-06-07	57.54	140.52	6_7	small_large_floes					9	27	9	217	0	0	217	509	188	321	22	0	0	22	764	420	344	116	0	0	116	1986	361	1625	13	1	0	14	70	7	63					0	0	0	0	somov_ag
Zaslonovo	1994-06-08	58.03	141.18	6_7	large_floes_tails					9	27	9	115	0	0	115	624	265	359	6	0	0	6	770	425	345	46	0	0	46	2032	372	1660	1	1	0	2	72	8	64					0	0	0	0	somov_ag
Zaslonovo	1994-06-09	57.32	140.14	6_7	tails_fields					9	27	9	604	0	0	604	1228	653	575	32	0	0	32	802	450	352	1	0	0	1	2033	373	1660	8	1	0	9	81	9	72					0	0	0	0	somov_ag
Zaslonovo	1994-06-10	57.20	139.48	6_7	single_fields_tails					9	27	9	391	0	0	391	1619	900	719	16	0	0	16	818	466	352	6	0	0	6	2039	378	1661	1	1	0	2	83	10	73					0	0	0	0	somov_ag
Zaslonovo	1994-06-12	50.48	138.43	4_6	single_fields_tails					9	27	9	4	0	0	4	1623	904	719	48	0	0	48	866	512	354	2	0	0	2	2041	380	1661	0	0	0	0	83	10	73					0	0	0	0	somov_ag
Zaslonovo	1994-06-13	52.775	139.765																																										0	0	0	0	somov_ag
Zaslonovo	1994-06-14	55.07	141.10		edge_large_floes_ropaks					9	27	9	4	0	0	4	1627	908	719	6	0	0	6	872	518	354	37	0	0	37	2078	389	1689	0	0	0	0	83	10	73					0	0	0	0	somov_ag
Zaslonovo	1994-06-15	55.23	142.52		edge_with_gaps					9	27	9	3	0	0	3	1630	911	719	1	0	0	1	873	519	354	86	0	0	86	2164	431	1733	1	0	0	1	84	11	73					0	0	0	0	somov_ag
Zaslonovo	1994-06-16	55.00	143.28	7_8	large_floes					9	27	9	2	0	0	2	1632	912	720	2	0	0	2	875	521	354	85	0	0	85	2249	463	1786	0	0	0	0	84	11	73					0	0	0	0	somov_ag
Zaslonovo	1994-06-18	55.04	141.14	6_7	small_large_floes_field_pieces					9	27	9	206	0	0	206	1838	1055	783	45	0	0	45	920	564	356	326	0	0	326	2575	599	1976	3	0	0	3	87	14	73					0	0	0	0	somov_ag
Zaslonovo	1994-06-19	55.02	141.24	6_7	large_floes					9	27	9	367	0	0	367	2205	1323	882	20	0	0	20	940	584	356	252	0	0	252	2827	679	2148	8	4	0	12	99	18	81					0	0	0	0	somov_ag
Zaslonovo	1994-06-20	55.08	141.27	6_7	small_large_floes					9	27	9	135	0	0	135	2340	1427	913	26	0	0	26	966	608	358	68	0	0	68	2895	700	2195	2	0	0	2	101	18	83					0	0	0	0	somov_ag
Zaslonovo	1994-06-21	55.00	140.56	7_8	small_large_floes					9	27	9	233	0	0	233	2573	1603	970	6	0	0	6	972	614	358	50	0	0	50	2945	718	2227	6	0	0	6	107	18	89					0	0	0	0	somov_ag
Zaslonovo	1994-06-22	54.59	140.19	7_8	small_large_floes					9	27	9	133	0	0	133	2706	1706	1000	24	0	0	24	996	636	360	44	0	0	44	2989	743	2246	3	2	0	5	112	21	91					0	0	0	0	somov_ag
Zaslonovo	1994-06-23	55.17	141.26	6_7	large_floes_field_pieces					9	27	9	43	0	0	43	2749	1741	1008	7	0	0	7	1003	643	360	94	0	0	94	3083	782	2301	0	0	0	0	112	21	91					0	0	0	0	somov_ag
Zaslonovo	1994-06-24	54.53	140.37	7_8	single_large_floes_mixed_with_small_pieces					6	18	6	63	0	0	63	2812	1795	1017	0	0	0	0	1003	643	360	3	0	0	3	3086	785	2301	1	1	0	2	114	22	92					0	0	0	0	somov_ag
Zaslonovo	1994-06-25	55.00	142.20	4_6	fields_field_pieces					8	24	8	11	0	0	11	2823	1805	1018	0	0	0	0	1003	643	360	76	0	0	76	3162	807	2355	1	0	0	1	115	22	93					0	0	0	0	somov_ag
Zaslonovo	1994-06-26	54.24	144.00	7_8	fields_field_pieces					6	18	6	0	0	0	0	2823	1805	1018	1	0	0	1	1004	644	360	34	0	0	34	3196	824	2372	0	0	0	0	115	22	93					0	0	0	0	somov_ag
Zaslonovo	1994-06-27	53.20	143.50	7_8	fields_field_pieces					7	21	7	2	0	0	2	2825	1807	1018	9	0	0	9	1013	653	360	37	0	0	37	3233	840	2393	0	0	0	0	115	22	93					0	0	0	0	somov_ag
Zaslonovo	1994-06-28	53.55	143.35	4_6	fields_field_pieces					8	24	8	14	0	0	14	2839	1818	1021	1	0	0	1	1014	654	360	160	0	0	160	3393	911	2482	0	1	0	1	116	23	93					0	0	0	0	somov_ag
Zaslonovo	1994-06-29	54.26	142.39	4_6	large_floes_fields					9	27	9	267	0	0	267	3106	2065	1041	12	0	0	12	1026	664	362	1	0	0	1	3394	912	2482	2	1	0	3	119	24	95					0	0	0	0	somov_ag
Zaslonovo	1994-07-01	54.25	141.50	7_8	large_fileds_filed_pieces					9	27	9	71	0	0	71	3177	2131	1046	1	0	0	1	1027	665	262	2	0	0	2	3396	913	2483	10	3	0	13	132	27	105					0	0	0	0	somov_ag
Zaslonovo	1994-07-06	55.42	140.37	6_7	small_large_floes					4	12	4	47	0	0	47	3224	2173	1051	10	0	0	10	1037	675	362	11	0	0	11	3407	921	2486	0	0	0	0	132	27	105					0	0	0	0	somov_ag
Zaslonovo	1994-07-07	55.41	140.39	6_7	edge					9	27	9	40	0	0	40	3264	2221	1053	4	0	0	4	1041	679	362	14	0	0	14	3421	928	2493	0	0	0	0	132	27	105					0	0	0	0	somov_ag
Zaslonovo	1994-07-08	55.32	140.32	6_7	fields_field_pieces					9	27	9	90	0	0	90	3354	2296	1058	6	0	0	6	1047	685	362	21	0	0	21	3442	945	2497	0	2	0	2	134	29	105					0	0	0	0	somov_ag
Zaslonovo	1994-07-09	54.57	138.38	7_8	large_fields_ropaks_small_floes					9	27	9	26	0	0	6	3380	2322	1058	0	0	0	0	1047	685	362	1	0	0	1	3443	945	2498	51	1	0	52	186	30	156					0	0	0	0	somov_ag
Zaslonovo	1994-07-12	53.59	140.28	7_8	large_fields_field_pieces					9	27	9	7	0	0	7	3387	2329	1058	3	0	0	3	1050	687	363	0	0	0	0	3443	945	2498	64	0	0	64	250	30	220					0	0	0	0	somov_ag
Zaslonovo	1994-07-13	54.00	140.35	8_9	large_fields_field_pieces					9	27	9	5	0	0	5	3392	2334	1058	4	0	0	4	1054	691	363	0	0	0	0	3443	945	2498	19	0	0	19	269	30	239					0	0	0	0	somov_ag
Zaslonovo	1994-07-15	54.45	140.58	6_7	fields_large_floes					9	27	9	176	0	0	176	3568	2500	1068	10	0	0	10	1064	700	364	45	0	0	45	3488	970	2518	9	11	0	20	289	41	248					0	0	0	0	somov_ag
Zaslonovo	1994-07-16	55.17	140.05	6_8	edge_fields_field_pieces_large_floes					9	27	9	291	0	0	291	3859	2778	1081	20	0	0	20	1084	720	364	13	0	0	13	3501	978	2523	0	0	0	0	289	41	248					0	0	0	0	somov_ag
Zaslonovo	1994-07-17	54.53	138.04	4_5	single_fileds_ropaks					9	27	9	7	0	0	7	3866	2785	1081	0	0	0	0	1084	720	364	0	0	0	0	3501	978	2523	18	0	0	18	307	41	266					0	0	0	0	somov_ag
Zaslonovo	1994-07-18	54.36	138.08	4_6	large_floes_fields					9	27	9	16	0	0	16	3882	2801	1081	0	0	0	0	1084	720	364	1	0	0	1	3502	979	2523	17	0	0	17	324	41	283					0	0	0	0	somov_ag
Zaslonovo	1994-07-21	54.52	140.43	4_6	small_large_floes_fields					9	27	9	284	0	0	284	4166	3084	1082	6	0	0	6	1090	726	364	9	0	0	9	3511	988	2523	1	6	0	7	331	47	284					0	0	0	0	somov_ag
Zaslonovo	1994-07-22	54.38	140.34	7_8	large_floes_fields					9	27	9	150	0	0	150	4316	3234	1082	4	0	0	4	1094	730	364	8	0	0	8	3519	993	2526	0	2	0	2	333	49	284					0	0	0	0	somov_ag
Zaslonovo	1994-07-24	54.30	140.14	7_8	edge_tails					8	24	8	262	0	0	262	4578	3494	1084	0	0	0	0	1094	730	364	0	0	0	0	3519	993	2526	0	0	0	0	333	49	284					0	0	0	0	somov_ag
Zakharovo	1992-05-09	57.59	142.27	4_6	small_pieces					5	15	5	1	5	0	6	6	5	1	3	7	0	10	10	7	3	27	9	0	36	36	27	9	0	0	0	0	0	0	0					0	1	1	0	pantuev_yuyu
Zakharovo	1992-05-10	57.49	143.03	4_6	small_pieces					5	15	5	6	6	0	12	18	11	7	5	74	0	79	89	81	8	48	49	0	97	133	76	57	0	1	0	1	1	1	0					0	1	0	0	pantuev_yuyu
Zakharovo	1992-05-11	57.47	143.20	4_6	large_pieces					8	24	8	6	20	0	26	44	31	13	6	15	0	21	110	96	14	73	39	0	112	245	115	130	4	0	0	4	5	1	4					1	0	1	0	pantuev_yuyu
Zakharovo	1992-05-12	57.56	142.54	4_6	large_pieces					7	21	7	36	30	0	66	110	61	49	7	70	0	77	187	166	21	115	65	0	180	425	180	245	4	1	0	5	10	2	8					1	0	1	1	pantuev_yuyu
Zakharovo	1992-05-13	55.51	138.48	5_7	large_pieces					7	21	7	6	12	0	18	128	73	55	2	3	0	5	192	169	23	6	3	0	9	434	183	251	5	0	0	5	15	2	13					1	1	1	1	pantuev_yuyu
Zakharovo	1992-05-14	55.35	138.39	7_9	medium_ice_pieces					8	24	8	153	66	0	219	347	139	208	0	18	0	18	210	187	23	8	13	0	21	455	196	259	8	3	0	11	26	5	21					0	0	0	1	pantuev_yuyu
Zakharovo	1992-05-16	57.43	143.11	5_7	large_pieces					8	24	8	8	8	0	16	363	147	216	6	19	0	25	235	206	29	25	17	0	42	497	214	283	0	0	0	0	26	5	21					1	0	1	0	pantuev_yuyu
Zakharovo	1992-05-17	57.47	143.44	4_6	large_pieces					7	21	7	29	34	0	63	426	181	245	69	33	0	102	337	239	98	223	53	0	276	773	267	506	3	1	0	4	30	6	24					0	1	0	2	pantuev_yuyu
Zakharovo	1992-05-18	57.59	143.49	4_6	large_pieces					6	18	6	24	33	0	57	483	214	269	15	26	0	41	378	265	113	150	33	0	183	956	300	656	1	0	0	1	31	6	25					0	0	1	1	pantuev_yuyu
Zakharovo	1992-05-19	59.11	146.42	4_6	large_pieces					7	21	7	19	19	0	38	521	233	288	29	43	0	72	450	308	142	154	25	0	179	1135	325	810	2	1	0	3	34	7	27					3	2	1	0	pantuev_yuyu
Zakharovo	1992-05-20	58.51	150.44	4_6	large_pieces					7	21	7	0	4	0	4	525	237	288	45	12	0	57	507	320	187	0	0	0	0	1135	325	810	0	0	0	0	34	7	27					1	2	0	0	pantuev_yuyu
Zakharovo	1992-05-21	58.44	151.11	4_6	large_pieces					7	21	7	43	34	0	77	602	271	331	140	65	0	205	712	385	327	0	0	0	0	1135	325	810	8	5	0	13	47	12	35					1	0	1	0	pantuev_yuyu
Zakharovo	1992-05-22	58.43	153.08	6_8	large_pieces					8	24	8	8	10	0	18	620	281	339	119	22	0	141	853	407	446	0	0	0	0	1135	325	810	2	0	0	2	49	12	37					1	0	1	1	pantuev_yuyu
Zakharovo	1992-05-23	58.50	153.38	7_9	large_pieces					7	21	7	10	3	0	13	633	284	349	137	12	0	149	1002	419	583	0	0	0	0	1135	325	810	4	0	0	4	53	12	41					1	1	0	0	pantuev_yuyu
Zakharovo	1992-05-25	59.42	155.31	4_6	large_pieces					8	24	8	19	15	0	34	667	299	368	51	6	0	57	1059	425	634	0	0	0	0	1135	325	810	0	2	0	2	55	14	41					1	1	0	0	pantuev_yuyu
Zakharovo	1992-05-26	59.41	155.34	4_6	large_pieces					8	24	8	41	37	0	78	745	336	409	75	6	0	81	1140	431	709	0	0	0	0	1135	325	810	3	2	0	5	60	16	44					0	1	0	0	pantuev_yuyu
Zakharovo	1992-05-28	59.11	150.43	4_6	medium_ice_pieces					8	24	8	48	43	0	91	836	379	457	29	27	0	56	1196	458	738	0	0	0	0	1135	325	810	0	2	0	2	62	18	44					3	2	0	1	pantuev_yuyu
Zakharovo	1992-06-01	55.22	142.33	4_6	large_pieces					7	21	7	7	4	0	11	847	383	464	3	5	0	8	1204	463	741	384	38	0	422	1557	363	1194	0	0	0	0	62	18	44					1	0	1	0	pantuev_yuyu
Zakharovo	1992-06-04	55.16	143.04	4_6	large_pieces					8	24	8	4	1	0	5	852	384	468	0	2	0	2	1206	465	741	79	5	0	84	1641	368	1273	0	0	0	0	62	18	44					2	1	0	0	pantuev_yuyu
Zakharovo	1992-06-05	54.51	142.43	4_6	large_pieces					8	24	8	5	12	0	17	869	396	473	0	1	0	1	1207	466	741	51	3	0	54	1695	371	1324	0	0	0	0	62	18	44					0	0	1	1	pantuev_yuyu
Zakharovo	1992-06-06	54.40	142.30	5_7	large_pieces					8	24	8	19	10	0	29	898	406	492	11	2	0	13	1220	468	752	304	23	0	327	2022	394	1628	2	2	0	4	66	20	46					0	1	1	0	pantuev_yuyu
Zakharovo	1992-06-07	54.30	142.38	5_7	large_pieces					8	24	8	52	70	0	122	1020	471	544	18	3	0	21	1241	471	770	53	3	0	56	2078	397	1681	17	3	0	20	86	23	63					0	1	0	0	pantuev_yuyu
Zakharovo	1992-06-08	54.19	142.15	4_6	large_pieces					7	21	7	80	68	0	148	1168	544	624	22	5	0	27	1268	476	792	51	8	0	59	2137	405	1732	22	4	0	26	112	27	85					3	1	1	0	pantuev_yuyu
Zakharovo	1992-06-09	54.16	139.50	5_7	large_pieces					8	24	8	28	15	0	43	1211	559	652	0	0	0	0	1268	476	792	0	0	0	0	2137	405	1732	14	2	0	16	128	29	99					0	1	1	0	pantuev_yuyu
Zakharovo	1992-06-10	54.38	139.38	3_5	large_pieces					8	24	8	119	163	0	282	1493	722	771	7	1	0	8	1276	477	799	98	8	0	106	2243	413	1830	36	5	0	41	169	34	135					0	0	1	0	pantuev_yuyu
Zakharovo	1992-06-11	55.00	139.35	4_6	large_pieces					4	12	4	30	110	0	140	1633	832	801	4	6	0	10	1286	483	803	0	0	0	0	2243	413	1830	3	1	0	4	173	35	138					1	0	1	1	pantuev_yuyu
Zakharovo	1992-06-12	55.07	139.15	4_6	large_pieces					8	24	8	75	224	0	299	1932	1056	876	11	3	0	14	1300	486	814	16	6	0	22	2265	419	1846	0	0	0	0	173	35	138					2	0	3	0	pantuev_yuyu
Zakharovo	1992-06-13	54.37	137.48	3_5	large_pieces					8	24	8	1	18	0	19	1951	1074	877	0	0	0	0	1300	486	814	1	0	0	1	2266	419	1847	23	1	0	24	197	36	161					1	0	0	0	pantuev_yuyu
Zakharovo	1992-06-14	54.46	139.41	4_6	large_pieces					8	24	8	86	284	0	370	2321	1358	963	1	0	0	1	1301	486	815	48	15	0	63	2329	434	1895	3	1	0	4	201	37	164					1	0	2	1	pantuev_yuyu
Zakharovo	1992-06-15	54.59	139.31	4_6	large_pieces					8	24	8	66	294	0	360	2681	1652	1029	11	4	0	15	1316	490	826	49	15	0	64	2393	449	1944	1	5	0	6	207	42	165					0	0	1	0	pantuev_yuyu
Zakharovo	1992-06-16	54.22	139.57	4_6	large_pieces					8	24	8	46	156	0	202	2883	1808	1075	0	0	0	0	1316	490	826	6	0	0	6	2399	449	1950	22	3	0	25	232	45	187					3	0	1	1	pantuev_yuyu
Zakharovo	1992-06-17	54.13	139.56	4_6	large_pieces					8	24	8	26	75	0	101	2984	1883	1101	2	1	0	3	1319	491	828	4	0	0	4	2403	449	1954	28	5	0	33	265	50	215					0	1	0	1	pantuev_yuyu
Zakharovo	1992-06-18	54.40	138.01	4_6	large_pieces					7	21	7	3	17	0	47	3004	1900	1104	0	0	0	0	1319	491	828	0	0	0	0	2403	449	1954	33	1	0	34	299	51	248					0	2	0	0	pantuev_yuyu
Zakharovo	1992-06-19	54.36	137.37	4_6	medium_ice_pieces					8	24	8	0	26	0	26	3030	1926	1104	1	0	0	1	1320	491	829	0	1	0	1	2404	450	1954	19	0	0	19	318	51	267					1	0	0	0	pantuev_yuyu
Zakharovo	1992-06-20	54.29	139.17	3_5	large_pieces					7	21	7	3	118	0	121	3151	2044	1107	0	0	0	0	1320	491	829	1	0	0	1	2405	450	1955	0	0	0	0	318	51	267					1	0	1	0	pantuev_yuyu
Zakharovo	1992-06-21	54.15	140.10	4_6	large_pieces					7	21	7	0	16	0	16	3167	2060	1107	2	3	0	5	1325	494	831	6	3	0	9	2414	463	1961	12	2	0	14	332	53	279					2	0	1	1	pantuev_yuyu
Zakharovo	1992-06-22	54.28	139.47	3_5	large_pieces					8	24	8	0	28	0	28	3195	2088	1107	0	0	0	0	1325	494	831	6	7	0	13	2427	460	1967	5	2	0	7	339	55	284					2	0	2	1	pantuev_yuyu
Zagorskiy	1992-06-11	58.46	154.18	6		clear	calm			3	9	4	4	0	0	4	4	0	0	3	0	0	3	3	0	0	11	0	0	11	11	0	0
Zagorskiy	1992-06-12	58.22	154.14	7		clear	calm			4	12	4	31	0	0	31	35	0	0	14	0	0	14	17	0	0	88	0	0	88	99	0	0
Zagorskiy	1992-06-13	58.23	154.16	7			calm			4	12	4	37	0	0	37	72	71	1	33	0	0	33	50	46	4	53	0	0	53	142	64	98
Zaslonovo	1992-04-16	45.57	143.28	6_7		cloudy_snow				3	9	3	5	0	0	5	5	2	3	0	2	0	2	2	2	0	6	2	0	8	8	2	6	0	0	0	0	0	0	0									grachev_ai
Zaslonovo	1992-04-17	46.03	143.12	6_7	large_pieces_ropaks	clear				6	18	6	5	2	0	7	12	4	8	18	39	0	57	59	49	10	32	23	0	55	63	32	31	0	1	0	1	1	1	0									grachev_ai
Zaslonovo	1992-04-18	46.25	144.00	6_7		cloudy_rain				8	24	8	5	0	0	5	17	9	8	0	39	0	39	98	88	10	80	75	0	155	218	107	111	0	0	0	0	1	1	0									grachev_ai
Zaslonovo	1992-04-19	47.09	143.12	6_7		cloudy_fog				8	24	8	4	4	0	8	25	13	12	5	53	0	58	156	141	15	28	13	0	41	259	120	139	6	3	0	9	10	4	6									grachev_ai
Zaslonovo	1992-04-20	47.24	143.12	6_7_9_10		cloudy_snow				8	24	8	19	2	0	21	46	15	31	15	20	0	35	191	174	17	86	0	0	86	345	147	198	2	4	0	6	16	8	8									grachev_ai
Zaslonovo	1992-04-21	47.38	143.54	6_7	ropaks	clear				8	24	8	3	8	0	11	57	23	34	52	80	0	132	323	297	26	93	56	0	149	494	203	291	0	0	0	0	16	8	8									grachev_ai
Zaslonovo	1992-04-22	46.44	143.53	6_7		cloudy_snow				8	24	8	2	6	0	8	65	29	36	54	50	0	104	427	394	33	114	56	0	170	664	259	405	0	2	0	2	18	10	8									grachev_ai
Zaslonovo	1992-04-23	47.05	143.54	6_7		clear	10_15			8	24	8	0	5	0	5	70	34	36	0	61	0	61	488	455	33	60	132	0	192	856	391	465	0	0	0	0	18	10	8									grachev_ai
Zaslonovo	1992-04-24	46.49	143.55	6_7		cloudy				8	24	8	2	12	0	14	84	46	38	0	89	0	89	577	544	33	115	344	0	459	1315	735	580	0	4	0	4	22	14	8									grachev_ai
Zaslonovo	1992-04-25	46.46	143.36	6_7	compact_fields	cloudy	15			8	24	8	0	4	0	4	88	50	38	2	59	0	61	638	603	35	4	55	0	59	1374	790	584	0	2	0	2	24	16	8									grachev_ai
Zaslonovo	1992-04-26	47.56	144.37	7_8	small_pieces	clear				8	24	8	0	22	0	22	110	72	38	0	45	0	45	683	648	35	39	234	0	273	1647	1024	623	0	0	0	0	24	16	8									grachev_ai
Zaslonovo	1992-04-27	48.16	145.05	8_9	small_pieces	clear				8	24	8	1	3	0	4	114	75	39	1	37	0	38	721	685	36	23	90	0	113	1760	1114	646	0	1	0	1	25	17	8									grachev_ai
Zaslonovo	1992-04-28	47.40	144.08	6_7	large_pieces	clear				8	24	8	1	18	0	19	133	93	40	0	132	0	132	853	817	36	92	367	0	459	2219	1481	738	0	0	0	0	25	17	8									grachev_ai
Zaslonovo	1992-04-30	47.42	143.40	9_10	compact_tails					8	24	8	0	0	0	0	133	93	40	0	5	0	5	858	822	36	2	40	0	42	2261	1521	740	0	0	0	0	25	17	8									grachev_ai
Zaslonovo	1992-05-03	57.22	143.26	6_8	small_pieces	clear	14	NE		8	24	8	3	13	0	16	149	106	43	12	20	0	32	890	852	38	74	0	0	74	2335	1552	783	0	1	0	1	26	18	8									grachev_ai
Zaslonovo	1992-05-04	57.16	144.12	7_9	working_polynias					9	27	9	5	70	0	75	224	176	48	24	241	0	265	1155	1103	52	197	223	0	420	2755	1775	980	1	3	0	4	30	21	9									grachev_ai
Zaslonovo	1992-05-05	57.10	144.22	6_7		fog				9	27	9	1	30	0	31	255	206	49	34	350	0	384	1539	1474	65	46	87	0	133	2888	1862	1026	0	0	0	0	30	21	9									grachev_ai
Zaslonovo	1992-05-06	57.18	144.51	edge		cloudy_snow				8	24	8	4	31	0	35	290	237	53	11	326	0	337	1876	1800	76	34	30	0	64	2952	1892	1060	0	0	0	0	30	21	9									grachev_ai
Zaslonovo	1992-05-07	57.13	144.20	6_7	ropaks	clear				9	27	9	1	28	0	29	319	265	54	0	5	0	5	1881	1805	76	213	173	0	386	3338	2065	1273	3	2	0	5	35	23	12									grachev_ai
Zaslonovo	1992-05-09	59.04	147.48	6_7	large_floes	cloudy				9	27	9	5	3	0	8	327	268	59	0	0	0	0	1881	1805	76	37	7	0	44	3382	2072	1310	26	0	0	26	61	23	38									grachev_ai
Zaslonovo	1992-05-10	58.53	147.37	9_10	compact_small_ice_floes					7	21	7	0	6	0	6	333	274	59	0	0	0	0	1881	1805	76	56	10	0	66	3448	2082	1366	56	1	0	57	118	24	94									grachev_ai
Zaslonovo	1992-05-11	59.03	146.19	8_9	large_floes	clear				7	21	7	5	8	0	13	346	282	64	0	0	0	0	1881	1805	76	91	23	0	114	3562	2105	1457	29	4	0	33	151	28	123									grachev_ai
Zaslonovo	1992-05-12	58.50	146.52	7_8		clear				8	24	8	15	10	0	25	371	303	68	0	0	0	0	1881	1805	76	94	28	0	122	3684	2133	1551	10	3	0	13	164	31	133									grachev_ai
Zaslonovo	1992-05-14	55.31	142.00	dense_edge		cloudy_snow_rain				8	24	8	0	7	0	7	378	310	68	0	0	0	0	1881	1805	76	88	6	0	94	3778	2139	1639	0	0	0	0	164	31	133									grachev_ai
Zaslonovo	1992-05-15	54.58	142.37	dense_edge		cloudy_fog				8	24	8	0	11	0	11	389	321	68	12	12	0	24	1905	1829	76	263	19	0	282	4060	2158	1902	2	0	0	2	166	31	135									grachev_ai
Zaslonovo	1992-05-16	55.23	141.53	8_9	compact_ropaks	fog				9	27	9	4	6	0	10	399	327	72	12	0	0	12	1917	1839	78	156	8	0	164	4224	2166	2058	0	0	0	0	166	31	135									grachev_ai
Zaslonovo	1992-05-17	55.14	141.06	8_10	large_pieces	dense_fog				9	27	9	8	3	0	11	410	335	75	24	44	0	68	1985	1883	102	107	34	0	141	4365	2200	2165	10	0	0	10	176	31	145									grachev_ai
Zaslonovo	1992-05-18	55.14	140.48	8_9	edge	clear				9	27	9	5	22	0	27	437	357	80	29	20	0	49	2034	1925	109	98	78	0	176	4541	2278	2263	2	0	0	2	178	31	147									grachev_ai
Zaslonovo	1992-05-20	58.01	142.55	single_strips		clear				8	24	8	1	3	0	4	441	360	81	31	20	0	51	2085	1958	127	178	22	0	200	4741	2300	2441	1	1	0	2	180	32	148			1800	600					grachev_ai
Zaslonovo	1992-05-21	59.07	146.27	7_8	large_floes	clear				7	21	7	0	18	0	18	459	378	81	15	20	0	35	2120	1978	142	95	10	0	105	4846	2310	2536	0	1	0	1	181	33	148									grachev_ai
Zaslonovo	1992-05-22	59.21	146.35	6_7	single_ice_floes	fog				9	27	9	41	109	0	150	609	487	122	2	4	0	6	2126	1982	144	217	22	0	239	5085	2332	2753	11	4	0	15	196	37	159									grachev_ai
Zaslonovo	1992-05-24	55.36	142.20	7_8	large_floes_ropaks	clear				9	27	9	2	5	0	7	616	492	124	3	3	0	6	2132	1985	147	304	36	0	340	5425	2368	3057	0	0	0	0	196	37	159									grachev_ai
Zaslonovo	1992-05-25	55.12	142.32	8_9	large_floes_ropaks	clear				8	24	8	2	8	0	10	626	500	126	0	3	0	3	2135	1988	147	345	5	0	380	5805	2373	3432	0	0	0	0	196	37	159									grachev_ai
Zaslonovo	1992-05-26	55.15	143.00	6_7	large_floes_ropaks	clear				9	27	9	1	5	0	6	632	505	127	11	0	0	11	2146	1992	154	359	24	0	383	6188	2397	3791	1	0	0	1	197	37	160									grachev_ai
Zaslonovo	1992-05-27	54.23	143.15	6_8	tails_single_floes	fog				8	24	8	8	4	0	12	644	509	135	3	5	0	8	2154	1997	157	229	8	0	237	6425	2406	4020	0	0	0	0	197	37	160									grachev_ai
Zaslonovo	1992-05-28	55.47	141.41	4_5	single_large_floes	clear				8	24	8	7	28	0	35	679	537	142	22	22	0	44	2198	2019	179	86	127	0	213	6638	2533	4106	2	2	0	4	201	39	162									grachev_ai
Zaslonovo	1992-05-29	55.21	141.11	7_8	large_fields	clear				8	24	8	12	20	0	32	711	557	154	102	19	0	121	2319	2038	281	56	50	0	106	6744	2616	4129	13	2	0	15	216	41	175									grachev_ai
Zaslonovo	1992-05-30	55.19	140.38	5_6	large_fields	clear_haze				8	24	8	2	17	0	19	730	574	156	223	40	0	263	2582	2078	504	0	31	0	31	6775	2647	4129	3	0	0	3	219	41	178			2770	1000					grachev_ai
Zaslonovo	1992-05-31	55.03	140.30	7_8	single_flat_fields	clear_haze				8	24	8	6	65	0	71	801	639	162	61	14	0	75	2657	2092	565	5	34	0	39	6814	2681	4134	3	2	0	5	224	43	181									grachev_ai
Zaslonovo	1992-06-04	55.18	141.09	large_ice_floes	large_fileds_brought_together_by_wind	cloudy	15	E		9	27	9	33	0	0	33	834	672	162	18	9	0	27	2684	2101	583	36	0	0	36	6850	2716	4135	2	0	0	2	226	43	183									grachev_ai
Zaslonovo	1992-06-05	54.28	139.34	large_ice_floes		dense_fog	12	SE		9	27	9	67	0	0	67	901	739	162	0	0	0	0	2684	2101	583	0	0	0	0	6850	2716	4135	4	0	0	4	230	43	187									grachev_ai
Zaslonovo	1992-06-06	55.08	139.35	6_7		dense_fog				9	27	9	209	0	0	209	1110	946	164	15	0	0	15	2699	2108	591	10	0	0	10	6860	2720	4135	1	0	0	1	231	43	188									grachev_ai
Zaslonovo	1992-06-07	54.52	138.37	6_7	large_floes_single_fields	clear				9	27	9	386	0	0	386	1496	1315	181	1	2	0	3	2702	2110	592	3	0	0	3	6863	2728	4136	40	4	0	44	275	47	228									grachev_ai
Zaslonovo	1992-06-08	54.40	138.26	7_9	large_floes_single_fields	clear				9	27	9	148	0	0	148	1644	1451	193	5	2	0	7	2709	2112	597	4	0	0	4	6867	2732	4136	23	0	0	23	298	47	251									grachev_ai
Zaslonovo	1992-06-09	54.51	138.39	5_6	large_floes_single_fields	fog				8	24	8	526	0	0	526	2170	1952	218	9	2	0	11	2729	2114	606	4	0	0	4	6871	2736	4136	4	0	0	4	302	47	255									grachev_ai
Zaslonovo	1992-06-10	54.42	138.54	7_8	large_floes_single_fields	fog				8	24	8	239	0	0	239	2402	2177	225	1	0	0	1	2721	2114	607	10	0	0	10	6881	2743	4139	26	1	0	27	329	48	281			3420	1150					grachev_ai
Zaslonovo	1992-06-11	54.29	139.13	6_7	large_floes_single_fields	clear				8	24	8	229	0	0	229	2631	2402	229	2	0	0	2	2723	2115	608	2	0	0	2	6883	2744	4140	27	4	0	31	360	52	308									grachev_ai
Zaslonovo	1992-06-12	54.40	138.48	6_7		clear				8	24	8	216	0	0	216	2847	2610	237	5	0	0	5	2728	2119	609	15	0	0	15	6898	2749	4150	12	2	0	14	374	54	320									grachev_ai
Zaslonovo	1992-06-14	54.30	138.44	8_9		dense_fog				8	24	8	59	0	0	59	2906	2666	240	0	0	0	0	2728	2119	609	0	0	0	0	6898	2749	4150	0	0	0	0	374	54	320									grachev_ai
Zaslonovo	1992-06-15	54.49	139.42	1_3	single_fields	clear				7	21	7	446	0	0	446	3352	3093	259	4	0	0	4	2732	2120	612	10	0	0	10	6908	2752	4157	5	2	0	7	381	56	325									grachev_ai
Zaslonovo	1992-06-16	54.50	141.40	6_7	single_fields	clear				7	21	7	217	0	0	217	3569	3299	270	8	0	0	8	2740	2126	614	70	0	0	70	6978	2788	4191	43	24	0	67	448	80	368			3870	1300					grachev_ai
Zaslonovo	1992-06-17	54.44	142.11	6_7	single_fields	clear				6	18	6	60	0	0	60	3629	3356	273	59	0	0	59	2799	2162	637	91	0	0	91	7069	2828	4242	23	7	0	30	478	87	391									grachev_ai
Zaslonovo	1992-06-18	54.32	138.49	7_8	edge					8	24	8	297	0	0	297	3926	3639	287	1	0	0	1	2800	2163	637	2	0	0	2	7071	2829	4243	5	1	0	6	484	88	396									grachev_ai
Zaslonovo	1992-06-19	54.39	137.59	7_9	single_fileds					8	24	8	74	0	0	74	4000	3713	287	0	0	0	0	2800	2163	637	0	0	0	0	7071	2829	4243	46	0	0	46	530	88	442									grachev_ai
Zaslonovo	1992-06-20	54.30	139.06	8_9	edge					8	24	8	176	0	0	176	4176	3886	290	0	0	0	0	2800	2163	637	0	0	0	0	7071	2829	4243	3	0	0	3	533	88	445									grachev_ai
Zaslonovo	1992-06-21	54.25	140.12	5_6		clear				8	24	8	48	0	0	48	4224	3927	290	7	0	0	7	2807	2167	640	2	0	0	2	7073	2830	4244	0	0	0	0	533	88	445									grachev_ai
Zaslonovo	1992-06-22	54.26	138.77	7_8		clear				8	24	8	146	0	0	146	4370	4069	301	0	0	0	0	2807	2167	640	0	0	0	0	7073	2830	4244	25	0	0	25	558	88	470									grachev_ai
Zubovo	1992-05-22	59.01	150.08	6_8	small_pieces	cloudy	calm			8	24	8	32	0	0	32	32	11	21	19	0	0	19	19	8	11	49	0	0	49	49	6	43	4	0	0	4	4	3	1									yermakov_oe
Zubovo	1992-05-23	59.10	150.01	6_8	small_pieces	cloudy	calm			7	21	8	17	0	0	17	49	19	30	16	0	0	16	35	18	17	124	0	0	124	173	25	148	1	0	0	1	5	3	2			13						yermakov_oe
Zubovo	1992-05-24	58.57	150.18	6_8	small_pieces	cloudy	calm			8	24	8	17	0	0	17	66	30	36	86	0	0	86	121	60	61	167	0	0	167	340	81	259	2	0	0	2	7	5	2			53						yermakov_oe
Zubovo	1992-05-25	59.00	150.18	6_8	large_pieces	cloudy_fog				8	24	8	24	0	0	24	90	44	46	68	0	0	68	139	71	68	156	0	0	156	496	120	376	1	0	0	1	8	6	2			115						yermakov_oe
Zubovo	1992-05-26	59.13	150.40	6_8		cloudy_fog				8	24	8	44	0	0	44	134	74	60	12	0	0	12	151	76	75	172	0	0	172	668	189	479	2	0	0	2	10	8	2			162						yermakov_oe
Zubovo	1992-05-27	59.19	151.07	6_8		cloudy_fog				7	21	8	96	0	0	96	230	152	78	9	0	0	9	160	81	79	171	0	0	171	839	237	602	4	0	0	4	14	11	3			210						yermakov_oe
Zubovo	1992-05-28	59.20	150.58	6_8		cloudy_fog				5	15	8	100	0	0	100	330	210	120	18	0	0	18	178	97	81	143	0	0	143	982	297	685	0	0	0	0	14	11	3			288						yermakov_oe
Zubovo	1992-05-29	59.19	151.07	6_7		fog	calm			7	21	8	70	0	0	70	400	253	147	20	0	0	20	198	107	91	133	0	0	133	1115	348	767	0	0	0	0	14	11	3			331						yermakov_oe
Zubovo	1992-05-30	59.20	151.07	6_7		fog	calm			6	18	8	9	0	0	9	409	258	151	3	0	0	3	201	109	92	9	0	0	9	1124	353	771	0	0	0	0	14	11	3			373						yermakov_oe
Zubovo	1992-06-01	59.35	154.48	8_9	small_pieces	clear	calm			7	21	8	67	0	0	67	476	302	174	0	0	0	0	201	109	92	4	0	0	4	1128	354	774	10	0	0	10	24	20	4			382						yermakov_oe
Zubovo	1992-06-02	59.40	154.41	6_7	large_pieces	fog	calm			8	24	8	39	0	0	39	515	319	196	0	0	0	0	201	109	92	3	0	0	3	1131	354	777	5	0	0	5	29	23	6			400						yermakov_oe
Zubovo	1992-06-03	58.57	156.57	4_5		fog				8	24	8	54	0	0	54	569	342	227	78	0	0	78	279	142	137	93	0	0	93	1224	377	847	24	0	0	24	53	43	10			411						yermakov_oe
Zubovo	1992-06-04	58.50	156.25	7_9		fog				8	24	8	12	0	0	12	581	349	232	27	0	0	27	306	151	155	26	0	0	26	1250	396	854	0	0	0	0	53	43	10			462						yermakov_oe
Zubovo	1992-06-07	55.21	143.20	8_9	large_pieces	fog				8	24	8	1	0	0	1	582	349	233	1	0	0	1	307	152	155	161	0	0	161	1411	544	867	1	0	0	1	54	44	10			480						yermakov_oe
Zubovo	1992-06-08	55.16	143.22	8_9	large_pieces	fog				8	24	8	1	0	0	1	583	350	233	2	0	0	2	309	154	155	64	0	0	64	1475	559	916	1	0	0	1	55	45	10			521						yermakov_oe
Zubovo	1992-06-09	54.20	143.20	7_8		fog				8	24	8	16	0	0	16	599	362	237	3	0	0	3	312	154	158	231	0	0	231	1706	712	994	0	0	0	0	55	45	10			625						yermakov_oe
Zubovo	1992-06-10	54.30	143.21	4_		fog				8	24	8	30	0	0	30	629	386	243	7	0	0	7	319	158	161	2	0	0	2	1708	714	994	8	0	0	8	63	50	13			625						yermakov_oe
Zubovo	1992-06-11	54.35	138.53	4	large_pieces	fog	calm			8	24	8	100	0	0	100	729	472	257	0	0	0	0	319	158	161	0	0	0	0	1708	714	994	15	0	0	15	78	64	14			645						yermakov_oe
Zubovo	1992-06-12	54.32	139.10	7_8	large_pieces	fog	calm			8	24	8	233	0	0	233	962	646	316	2	0	0	2	321	159	162	0	0	0	0	1708	714	994	1	0	0	1	79	65	14			666						yermakov_oe
Zubovo	1992-06-13	54.38	138.24	7_8		fog	calm			7	21	7	93	0	0	93	1055	718	337	2	0	0	2	323	161	162	0	0	0	0	1708	714	994	0	0	0	0	79	65	14			705						yermakov_oe
Zubovo	1992-06-14	54.24	138.08	8_9		fog	calm			8	24	8	131	0	0	131	1186	824	362	0	0	0	0	323	161	162	0	0	0	0	1708	714	994	5	0	0	5	84	69	15			717						yermakov_oe
Zubovo	1992-06-15	54.35	138.47	5_6		fog	calm			8	24	8	249	0	0	249	1435	1041	394	0	0	0	0	323	161	162	0	0	0	0	1708	714	994	3	0	0	3	87	72	15			742						yermakov_oe
Zubovo	1992-06-16	54.45	141.20	4	large_pieces		calm			4	12	4	36	0	0	36	1471	1076	395	1	0	0	1	324	162	162	0	0	0	0	1708	714	994	0	0	0	0	87	72	15			770						yermakov_oe
Zubovo	1992-06-17	54.55	142.03	7_8		fog				8	24	8	55	0	0	55	1526	1125	401	2	0	0	2	326	163	163	152	0	0	152	1860	802	1058	10	0	0	10	97	81	16			770						yermakov_oe
Zubovo	1992-06-18	54.26	139.46	4_5			calm			6	18	6	118	0	0	118	1644	1236	408	1	0	0	1	327	164	163	3	0	0	3	1863	804	1059	0	0	0	0	97	81	16			807						yermakov_oe
Zubovo	1992-06-19	54.36	137.38	7_8	large_pieces		calm			6	18	6	37	0	0	37	1681	1273	408	0	0	0	0	327	164	163	0	0	0	0	1863	804	1059	23	0	0	23	120	104	16			862						yermakov_oe
Zubovo	1992-06-20	54.32	138.21	7_8	large_pieces		calm			6	18	6	86	0	0	86	1767	1355	412	1	0	0	1	328	164	164	2	0	0	2	1865	806	1059	2	0	0	2	122	106	16			870						yermakov_oe
Zubovo	1992-06-21	54.47	142.20	3			calm			2	6	2	2	0	0	2	1769	1357	412	43	0	0	43	371	191	180	15	0	0	15	1880	815	1065	0	0	0	0	122	106	16			902	250					yermakov_oe
Zubovo	1991-04-06	57.42	156.20	5_7						5	15	5	0	0	0	0	0	0	0	18	0	0	18	18	12	6	0	0	0	0	0	0	0	6	0	0	6	6	0	6									grachev_ai
Zubovo	1991-04-09	57.13	156.17	5_7						5	15	5	0	0	0	0	0	0	0	4	0	0	4	22	15	7	0	0	0	0	0	0	0	28	0	0	28	34	0	34									grachev_ai
Zubovo	1991-04-10	57.13	156.10										4	0	0	4	4	2	2	0	1	0	1	23	16	7	0	0	0	0	0	0	0	15	5	0	20	54	5	49			10						grachev_ai
Zubovo	1991-04-11	56.54	155.45	5_7						6	18	6	2	0	0	2	6	2	4	1	0	0	1	24	16	8	1	0	0	1	1	0	1	60	0	0	60	114	5	109			30						grachev_ai
Zubovo	1991-04-12	57.05	156.05	5_7						6	18	6	1	0	0	1	7	2	5	0	0	0	0	24	16	8	0	0	0	0	1	0	1	50	0	0	50	164	5	159			60						grachev_ai
Zubovo	1991-04-13	57.00	155.50	6_7						7	21	7	3	0	0	3	10	5	5	2	0	0	2	26	18	8	0	0	0	0	1	0	1	39	0	0	39	203	9	194			100						grachev_ai
Zubovo	1991-04-16	59.30	150.30	5_6						7	21	7	10	0	0	10	20	5	15	1	0	0	1	27	18	9	0	0	0	0	1	0	1	4	0	0	4	207	9	198			110						grachev_ai
Zubovo	1991-04-25	53.00	144.00	7_8						7	21	7	0	0	0	0	20	5	15	21	0	0	21	48	38	10	228	0	0	228	229	0	229	0	0	0	0	207	9	198			140						grachev_ai
Zubovo	1991-04-26	52.50	143.55	7_8						7	21	7	0	0	0	0	20	5	15	21	0	0	21	69	58	11	69	0	0	69	298	0	298	0	0	0	0	207	9	198			200						grachev_ai
Zubovo	1991-04-30	56.10	146.45	2_3						7	21	7	0	5	0	5	25	10	15	0	25	0	25	94	84	10	74	44	0	118	416	44	372	0	0	0	0	207	9	198			210						grachev_ai
Zubovo	1991-05-01	57.10	147.10	2_3						7	21	7	9	19	0	28	53	34	19	5	17	0	23	117	106	11	35	11	0	46	462	55	407	0	0	0	0	207	9	198			210						grachev_ai
Zubovo	1991-05-02	56.50	147.00	3_4						7	21	7	17	30	0	47	100	70	30	32	55	0	87	204	189	15	89	35	0	124	586	90	496	0	0	0	0	207	9	198			270						grachev_ai
Zubovo	1991-05-03	56.40	147.10	3_4						7	21	7	23	30	0	53	153	112	41	38	120	0	158	362	345	17	79	58	0	137	723	148	575	0	0	0	0	207	9	198			340						grachev_ai
Zubovo	1991-05-04	56.42	146.43	3_4						7	21	7	10	37	0	47	200	149	51	18	164	0	182	544	520	24	62	76	0	138	861	224	637	0	0	0	0	207	9	198			420						grachev_ai
Zubovo	1991-05-05	56.55	147.50	3_4						7	21	7	3	15	0	18	218	164	54	26	120	0	146	690	656	34	50	49	0	99	960	273	687	0	0	0	0	207	9	198			490						grachev_ai
Zubovo	1991-05-07	52.00	145.40	7_8						7	21	7	0	0	0	0	218	164	54	3	8	0	11	701	666	35	88	88	0	176	1136	361	775	0	0	0	0	207	9	198			520						grachev_ai
Zubovo	1991-05-08	53.23	144.00	7_8						7	21	7	0	0	0	0	218	164	54	1	2	0	3	704	668	36	41	21	0	62	1198	382	816	0	0	0	0	207	9	198			560						grachev_ai
Zubovo	1991-05-09	57.12	144.53	5						7	21	7	14	17	0	31	249	181	68	3	63	0	66	770	731	39	0	7	0	7	1205	389	816	1	0	0	1	208	9	199			560						grachev_ai
Zubovo	1991-05-10	57.45	148.45	6_7						7	21	7	26	130	0	156	405	311	94	2	111	0	113	883	841	42	58	98	0	156	1361	487	874	6	1	0	7	215	10	205			580						grachev_ai
Zubovo	1991-05-11	57.22	148.58	7_8						7	21	7	3	30	0	33	438	341	97	9	46	0	55	938	887	51	65	48	0	113	1474	535	939	0	0	0	0	215	10	205			630						grachev_ai
Zubovo	1991-05-12	56.50	150.36	7_8						7	21	7	0	0	0	0	438	341	97	78	110	0	188	1126	1046	80	78	63	0	141	1615	598	1017	0	0	0	0	215	10	205			710						grachev_ai
Zubovo	1991-05-13	57.58	150.35	7_8						7	21	7	11	29	0	40	478	370	108	1	42	0	43	1169	1088	81	123	21	0	144	1759	619	1140	10	3	0	13	228	13	215			780						grachev_ai
Zubovo	1991-05-14	58.10	149.50	7_8						7	21	7	18	58	0	76	554	428	126	1	23	0	24	1193	1111	82	146	55	0	201	1960	674	1286	32	7	0	39	267	20	247			820						grachev_ai
Zubovo	1991-05-15	58.00	149.48	5_7						7	21	7	9	37	0	46	600	465	135	0	16	0	16	1209	1126	83	19	22	0	41	2001	696	1305	69	2	0	71	338	22	316			900						grachev_ai
Zubovo	1991-05-16	57.55	149.48	5_7						7	21	7	4	31	0	35	635	496	139	0	39	0	39	1248	1165	83	11	39	0	50	2051	735	1316	52	5	0	57	395	27	368			990						grachev_ai
Zubovo	1991-05-17	57.50	149.45	5_7						7	21	7	2	45	0	47	682	541	141	0	31	0	31	1279	1196	83	105	38	0	143	2194	773	1421	11	7	0	18	413	34	379			1060						grachev_ai
Zubovo	1991-05-18	57.43	149.35	6_7						7	21	7	9	84	0	93	775	625	150	0	61	0	61	1340	1257	83	83	58	0	141	2335	831	1504	18	14	0	32	445	48	397			1130						grachev_ai
Zubovo	1991-05-19	57.25	149.50	8_9						7	21	7	2	25	0	27	802	650	152	1	74	0	75	1415	1331	84	41	139	0	180	2515	970	1545	5	0	0	5	450	48	402			1210						grachev_ai
Zubovo	1991-05-20	57.19	150.30	7_8						7	21	7	3	33	0	36	838	683	155	0	41	0	41	1456	1372	84	90	157	0	247	2762	1127	1635	5	2	0	7	457	50	407			1290						grachev_ai
Zubovo	1991-05-21	57.05	150.25	7_8						7	21	7	2	17	0	19	857	700	157	0	48	0	48	1504	1430	84	31	217	0	248	3010	1344	1666	0	0	0	0	457	50	407			1340						grachev_ai
Zubovo	1991-05-23	59.50	155.00	9_10						7	21	7	4	45	0	49	906	745	161	0	23	0	23	1527	1443	84	0	0	0	0	3010	1344	1666	5	10	0	15	472	55	417			1390						grachev_ai
Zubovo	1991-05-28	58.55	154.30	2_3						7	21	7	12	10	0	22	928	755	173	0	10	0	10	1537	1453	84	0	0	0	0	3010	1344	1666	27	17	0	44	516	72	444			1390						grachev_ai
Zubovo	1991-05-29	59.47	154.56	7_8						7	21	7	30	103	0	133	1061	858	203	0	11	0	11	1548	1464	84	0	0	0	0	3010	1344	1666	10	11	0	21	537	83	454			1420						grachev_ai
Zubovo	1991-05-30	59.50	155.05	7_8						7	21	7	190	27	0	217	1278	1006	272	0	9	0	9	1557	1473	84	0	0	0	0	3010	1344	1666	3	3	0	6	543	86	457			1450						grachev_ai
Zubovo	1991-05-31	60.02	154.45	7_8						7	21	7	90	13	0	103	1381	1072	309	0	0	0	0	1557	1473	84	0	0	0	0	3010	1344	1666	35	9	0	44	587	95	492			1470						grachev_ai
Zubovo	1991-06-01	59.58	154.55	5_7						7	21	7	205	25	0	230	1611	1212	399	0	1	0	1	1558	1474	84	0	0	0	0	3010	1344	1666	20	1	0	21	608	96	512			1510						grachev_ai
Zubovo	1991-06-02	59.53	154.52	5_6						7	21	7	230	26	0	256	1867	1373	494	1	8	0	9	1567	1483	84	0	0	0	0	3010	1344	1666	17	3	0	20	628	99	529			1540						grachev_ai
Zubovo	1991-06-03	59.33	155.30	7_8						7	21	7	154	14	0	168	2035	1468	567	3	23	0	26	1593	1506	87	0	0	0	0	3010	1344	1666	0	0	0	0	628	99	529			1590						grachev_ai
Zubovo	1991-06-08	59.40	154.54	5_6						7	21	7	250	33	0	283	2318	1690	628	0	3	0	3	1596	1509	87	0	0	0	0	3010	1344	1666	0	2	0	2	630	100	530			1590						grachev_ai
Zubovo	1991-06-09	59.34	155.25	5_6						7	21	7	292	15	0	307	2625	1912	713	2	16	0	18	1614	1525	89	0	0	0	0	3010	1344	1666	0	0	0	0	630	100	530			1640						grachev_ai
Zubovo	1991-06-12	54.10	143.25	7_8						7	21	7	0	0	0	0	2625	1912	713	0	0	0	0	1614	1525	89	168	7	0	175	3185	1483	1702	0	0	0	0	630	100	530			1670						grachev_ai
Zubovo	1991-06-13	54.00	143.15	7_8						7	21	7	0	0	0	0	2625	1912	713	0	0	0	0	1614	1525	89	103	15	0	118	3303	1557	1746	0	0	0	0	630	100	530			1700						grachev_ai
Zubovo	1991-06-16	54.20	143.30	5_7						7	21	7	0	0	0	0	2625	1912	713	0	0	0	0	1614	1525	89	57	12	0	69	3372	1602	1770	0	0	0	0	630	100	530			1740						grachev_ai
Zubovo	1991-06-18	54.24	138.44	5_7						7	21	7	239	8	0	247	2872	2125	747	0	1	0	1	1615	1525	90	1	0	0	1	3373	1603	1770	4	2	0	6	636	104	532			1770						grachev_ai
Zubovo	1991-06-19	54.25	138.30	5_7						7	21	7	45	8	0	53	2925	2167	758	0	0	0	0	1615	1525	90	0	0	0	0	3373	1603	1770	2	0	0	2	638	104	534			1800						grachev_ai
Zubovo	1991-06-21	54.27	142.15	5_6						7	21	7	164	31	0	195	3120	2316	804	0	0	0	0	1615	1525	90	261	24	0	285	3658	1827	1831	0	0	0	0	638	104	534			1820						grachev_ai
Zubovo	1991-06-22	54.54	142.45	5_6						7	21	7	216	55	0	271	3391	2556	835	0	1	0	1	1616	1526	90	0	0	0	0	3658	1827	1831	0	0	0	0	638	104	534			1860						grachev_ai
Zubovo	1991-06-23	54.07	140.22	7_9						7	21	7	6	0	0	6	3397	2561	836	0	0	0	0	1616	1526	90	3	0	0	3	3661	1830	1831	31	12	0	43	681	114	567			1920						grachev_ai
Zubovo	1991-06-24	54.25	142.10	5_6						7	21	7	82	7	0	89	3486	2636	850	2	0	0	2	1618	1527	91	42	8	0	50	3711	1872	1839	0	0	0	0	681	114	567			1960						grachev_ai
Zubovo	1991-06-25	54.55	142.35	4_5						7	21	7	196	73	0	269	3755	2887	868	3	2	0	5	1623	1530	93	9	5	0	14	3725	1878	1847	0	3	0	3	684	117	567			2000						grachev_ai
Zubovo	1991-06-27	54.25	138.30	5_7						7	21	7	94	10	0	104	3859	2956	903	0	0	0	0	1623	1530	93	0	0	0	0	3725	1878	1847	2	0	0	2	686	117	569			2040						grachev_ai
Zubovo	1991-06-28	54.00	138.15	5_7						7	21	7	64	15	0	79	3938	3031	907	0	0	0	0	1623	1530	93	0	0	0	0	3725	1878	1847	17	2	0	19	705	119	586			2060						grachev_ai
Zubovo	1991-06-29	54.20	138.25	5_7						7	21	7	335	7	0	342	4280	3349	931	2	0	0	2	1625	1531	94	0	0	0	0	3725	1878	1847	4	0	0	4	709	119	590			2250	820					grachev_ai
Zagorskiy	1991-04-10	58.25	154.34	4						4	12	4	3	0	0	3	3	3	0	12	0	0	12	12	7	5	0	0	0	0	0	0	0	1	0	0	1	1	1	0									lastovskiy_s
Zagorskiy	1991-04-11	57.41	156.34	6_7						6	18	6	1	0	0	1	4	3	1	0	0	0	0	12	7	5	0	0	0	0	0	0	0	25	0	0	25	26	1	25									lastovskiy_s
Zagorskiy	1991-04-12	57.46	156.36	6						6	18	6	1	0	0	1	5	3	2	0	0	0	0	12	7	5	0	0	0	0	0	0	0	20	0	0	20	46	4	42									lastovskiy_s
Zagorskiy	1991-04-13	57.59	153.24	5_7						5	15	5	4	0	0	4	9	7	2	14	0	0	14	26	20	6	4	0	0	4	4	2	2	0	0	0	0	46	4	42									lastovskiy_s
Zagorskiy	1991-04-16	58.08	156.36	4						6	18	6	4	0	0	4	13	9	4	15	0	0	15	41	34	7	0	0	0	0	4	2	2	7	0	0	7	53	6	47			40	10					lastovskiy_s
Zagorskiy	1991-04-17	58.08	156.27	5_6						7	21	7	11	0	0	11	24	14	10	8	0	0	8	49	41	8	0	0	0	0	4	2	2	87	0	0	87	140	8	132			40	10					lastovskiy_s
Zagorskiy	1991-04-18	58.13	157.36	5						7	21	7	22	0	0	22	46	16	30	1	0	0	1	50	42	8	0	0	0	0	4	2	2	95	0	0	95	235	13	222			66	10					lastovskiy_s
Zagorskiy	1991-04-19	58.21	157.42	6_7						7	21	7	1	0	0	1	47	16	31	0	0	0	0	50	42	8	0	0	0	0	4	2	2	18	0	0	18	253	14	239			140	20					lastovskiy_s
Zagorskiy	1991-04-21	58.24	157.41	5_6						6	18	6	5	0	0	5	52	16	36	0	0	0	0	50	42	8	0	0	0	0	4	2	2	47	0	0	47	300	18	282			183	30					lastovskiy_s
Zagorskiy	1991-04-22	57.58	157.32	6_7						7	21	7	6	2	0	8	60	17	43	0	0	0	0	50	42	8	0	0	0	0	4	2	2	93	0	0	93	393	27	366			209	50					lastovskiy_s
Zagorskiy	1991-04-23	58.36	154.43	7						8	24	8	35	0	0	35	95	48	47	52	0	0	52	102	89	13	17	0	0	17	21	13	8	4	0	0	4	397	28	369			259	70					lastovskiy_s
Zagorskiy	1991-04-24	58.26	153.26	5_6						8	24	8	34	1	0	35	130	81	49	69	1	0	70	172	150	22	26	0	0	26	47	23	24	2	0	0	2	399	29	370			314	80					lastovskiy_s
Zagorskiy	1991-04-25	58.13	153.02	6						8	24	8	42	1	0	43	173	118	55	228	2	0	230	402	360	42	27	0	0	27	74	40	34	1	0	0	1	400	29	371			349	90					lastovskiy_s
Zagorskiy	1991-04-26	58.11	152.41	5_7						8	24	8	42	0	0	42	215	148	67	230	2	0	232	634	569	65	27	0	0	27	101	46	55	0	0	0	0	400	29	371			394	100					lastovskiy_s
Zagorskiy	1991-04-28	57.58	151.18	4_6						8	24	8	23	0	0	23	238	161	77	58	1	0	59	693	612	81	37	0	0	37	138	61	77	0	0	0	0	400	29	371			460	110					lastovskiy_s
Zagorskiy	1991-04-29	57.46	151.29	5_6						8	24	8	16	1	0	17	255	168	87	123	0	0	123	816	707	109	133	0	0	133	271	115	156	0	0	0	0	400	29	371			492	120					lastovskiy_s
Zagorskiy	1991-04-30	57.11	151.35	5_7						8	24	8	11	2	0	13	268	178	90	261	4	0	265	1081	949	132	122	3	0	125	396	160	236	0	0	0	0	400	29	371			542	130					lastovskiy_s
Zagorskiy	1991-05-01	56.49	150.25	5_6						8	24	8	3	0	0	3	271	180	91	88	2	0	90	1171	1015	156	26	4	0	30	426	170	256	0	0	0	0	400	29	371			594	140					lastovskiy_s
Zagorskiy	1991-05-03	56.29	149.32	5_7						8	24	8	6	0	0	6	277	186	91	308	5	0	313	1484	1284	200	55	1	0	56	482	209	273	0	0	0	0	400	29	371			664	170					lastovskiy_s
Zagorskiy	1991-05-06	52.43	143.52	4_6						8	24	8	0	0	0	0	277	186	91	33	2	0	35	1519	1313	206	277	4	0	281	763	411	352	0	0	0	0	400	29	371			664	200					lastovskiy_s
Zagorskiy	1991-05-07	52.50	144.06	3_5						7	21	7	0	0	0	0	277	186	91	20	1	0	21	1540	1327	213	133	5	0	138	901	497	404	0	0	0	0	400	29	371			717	230					lastovskiy_s
Zagorskiy	1991-05-08	54.42	143.23	6_8						8	24	8	28	2	0	30	307	216	91	5	1	0	6	1546	1333	213	162	4	0	166	1067	547	520	0	0	0	0	400	29	371			751	250					lastovskiy_s
Zagorskiy	1991-05-10	57.17	149.03	5_7						8	24	8	28	0	0	28	335	243	92	76	3	0	79	1625	1405	220	199	7	0	206	1273	626	647	5	0	0	5	405	33	372			803	270					lastovskiy_s
Zagorskiy	1991-05-11	57.18	149.43	4_5						7	21	7	1	0	0	1	336	243	93	0	0	0	0	1625	1405	220	128	3	0	131	1404	671	733	0	0	0	0	405	33	372			829	280					lastovskiy_s
Zagorskiy	1991-05-12	57.19	150.23	4_6						8	24	8	4	0	0	4	340	246	94	0	0	0	0	1625	1405	220	239	5	0	244	1648	736	912	0	0	0	0	405	33	372			929	290					lastovskiy_s
Zagorskiy	1991-05-13	57.13	150.48	5_7						8	24	8	2	0	0	2	342	248	94	0	0	0	0	1625	1405	220	358	6	0	364	2012	836	1176	0	0	0	0	405	33	372			1019	300					lastovskiy_s
Zagorskiy	1991-05-14	57.08	150.45	4_6						8	24	8	4	0	0	4	346	251	95	0	0	0	0	1625	1405	220	327	5	0	332	2344	894	1450	0	0	0	0	405	33	372			1119	310					lastovskiy_s
Zagorskiy	1991-05-15	57.34	150.42	5_7						8	24	8	4	0	0	4	350	254	96	0	0	0	0	1625	1405	220	230	6	0	236	2580	950	1630	0	0	0	0	405	33	372			1205	410					lastovskiy_s
Zagorskiy	1991-05-20	60.15	155.17	5_6						8	24	8	115	0	0	115	465	320	145	0	0	0	0	1625	1405	220	0	0	0	0	2580	950	1630	0	0	0	0	405	33	372			1275	510					lastovskiy_s
Zagorskiy	1991-05-21	60.10	154.52	4_5						8	24	8	367	8	0	375	840	483	357	0	0	0	0	1625	1405	220	1	0	0	1	2581	950	1631	0	0	0	0	405	33	372			1275	610					lastovskiy_s
Zagorskiy	1991-05-23	59.52	154.33	6_8						4	12	4	32	0	0	32	872	494	378	0	0	0	0	1625	1405	220	0	0	0	0	2581	950	1631	0	0	0	0	405	33	372			1331	620					lastovskiy_s
Zagorskiy	1991-05-28	60.00	154.43	5_6						8	24	8	150	4	0	154	1026	600	426	0	0	0	0	1625	1405	220	15	0	0	15	2596	950	1646	0	0	0	0	405	33	372			1331	620					lastovskiy_s
Zagorskiy	1991-05-29	59.48	155.02	4_5						8	24	8	251	8	0	259	1285	813	472	0	0	0	0	1625	1405	220	41	0	0	41	2637	959	1678	0	0	0	0	405	33	372			1331	620					lastovskiy_s
Zagorskiy	1991-05-30	59.59	155.02	4_6						7	21	7	469	5	0	474	1759	1159	600	0	0	0	0	1625	1405	220	14	2	0	16	2653	964	1689	0	0	0	0	405	33	372			1399	630					lastovskiy_s
Zagorskiy	1991-05-31	60.00	154.50	5_6						7	21	7	202	4	0	206	1965	1336	629	0	0	0	0	1625	1405	220	2	0	0	2	2655	964	1691	0	0	0	0	405	33	372			1450	630					lastovskiy_s
Zagorskiy	1991-06-05	54.25	143.10	4_6						8	24	8	0	0	0	0	1965	1336	629	0	0	0	0	1625	1405	220	103	0	0	103	2758	964	1794	0	0	0	0	405	33	372			1450	630					lastovskiy_s
Zagorskiy	1991-06-06	54.25	143.17	3_5						8	24	8	0	0	0	0	1965	1336	629	0	0	0	0	1625	1405	220	167	0	0	167	2925	964	1961	0	0	0	0	405	33	372			1500	630					lastovskiy_s
Zagorskiy	1991-06-07	54.28	143.23	5_6						8	24	8	0	0	0	0	1965	1336	629	0	0	0	0	1625	1405	220	233	3	0	236	3161	971	2190	0	0	0	0	405	33	372			1540	630					lastovskiy_s
Zagorskiy	1991-06-08	54.26	142.56	4_5						8	24	8	0	0	0	0	1965	1336	629	0	0	0	0	1625	1405	220	223	6	0	229	3390	988	2402	0	0	0	0	405	33	372			1600	640					lastovskiy_s
Zagorskiy	1991-06-09	54.25	142.51	4_5						8	24	8	0	0	0	0	1965	1336	629	0	0	0	0	1625	1405	220	91	5	0	96	3486	997	2489	0	0	0	0	405	33	372			1680	650					lastovskiy_s
Zagorskiy	1991-06-10	54.34	139.21	5_6						8	24	8	536	8	0	544	2509	1767	742	0	0	0	0	1625	1405	220	0	0	0	0	3486	997	2489	2	0	0	2	407	33	374			1730	650					lastovskiy_s
Zagorskiy	1991-06-11	54.35	139.50	4_6						8	24	8	228	6	0	234	2743	1942	801	0	0	0	0	1625	1405	220	0	0	0	0	3486	997	2489	0	0	0	0	407	33	374			1750	660					lastovskiy_s
Zagorskiy	1991-06-12	54.38	139.05	3_5						7	21	7	241	4	0	245	2988	2130	858	0	0	0	0	1625	1405	220	0	0	0	0	3486	997	2489	4	0	0	4	411	33	378			1792	660					lastovskiy_s
Zagorskiy	1991-06-13	54.32	138.20	4_5						8	24	8	97	0	0	97	3085	2197	888	0	0	0	0	1625	1405	220	0	0	0	0	3486	997	2489	19	0	0	19	430	33	397			1850	670					lastovskiy_s
Zagorskiy	1991-06-14	54.19	140.06	5_6						6	18	6	43	0	0	43	3128	2233	895	0	0	0	0	1625	1405	220	0	0	0	0	3486	997	2489	0	0	0	0	430	33	397			1870	670					lastovskiy_s
Zagorskiy	1991-06-15	54.20	140.15	4_6						8	24	8	326	8	0	334	3462	2520	942	0	0	0	0	1625	1405	220	0	0	0	0	3486	997	2489	0	0	0	0	430	33	397			1870	670					lastovskiy_s
Zagorskiy	1991-06-16	54.21	140.13	3_5						8	24	8	159	5	0	164	3626	2658	968	0	0	0	0	1625	1405	220	0	0	0	0	3486	997	2489	0	0	0	0	430	33	397			1920	680					lastovskiy_s
Zagorskiy	1991-06-18	54.16	137.59	5_6						8	24	8	62	7	0	69	3695	2726	969	0	0	0	0	1625	1405	220	0	0	0	0	3486	997	2489	62	0	0	62	492	38	454			1920	690					lastovskiy_s
Zagorskiy	1991-06-20	54.35	137.22	3_4						8	24	8	39	3	0	42	3737	2763	974	0	0	0	0	1625	1405	220	2	0	0	2	3488	997	2491	29	0	0	29	521	43	478			1990	700					lastovskiy_s
Zagorskiy	1991-06-21	54.34	137.01	5_6						8	24	8	49	7	0	56	3793	2813	980	0	0	0	0	1625	1405	220	3	1	0	4	3492	998	2494	71	0	0	71	592	43	549			2010	710					lastovskiy_s
Zagorskiy	1991-06-22	54.33	137.15	5_6						7	21	7	17	4	0	21	3814	2832	982	0	0	0	0	1625	1405	220	2	0	0	2	3494	998	2496	30	0	0	30	622	43	579			2050	720					lastovskiy_s
Zagorskiy	1991-06-24	54.32	137.22	6_7						8	24	8	11	0	0	11	3825	2842	983	0	0	0	0	1625	1405	220	0	0	0	0	3494	998	2496	1	0	0	1	623	43	580			2080	730					lastovskiy_s
Zagorskiy	1991-06-25	54.33	138.44	4_5						8	24	8	242	5	0	247	4072	3077	995	0	0	0	0	1625	1405	220	1	0	0	1	3495	998	2497	3	0	0	3	626	43	583			2080	740					lastovskiy_s
Zagorskiy	1991-06-26	54.32	138.34	4_5						8	24	8	345	8	0	353	4425	3422	1003	0	0	0	0	1625	1405	220	3	0	0	3	3498	998	2500	2	0	0	2	628	43	585			2120	750					lastovskiy_s
Zagorskiy	1991-06-27	54.33	138.30	5_6						8	24	8	137	7	0	144	4569	3555	1014	0	0	0	0	1625	1405	220	2	0	0	2	3500	998	2502	7	0	0	7	635	43	592			2160	800					lastovskiy_s
Zagorskiy	1991-06-28	54.34	138.19	4_5						7	21	7	69	5	0	74	4643	3623	1020	0	0	0	0	1625	1405	220	8	0	0	8	3508	1000	2508	2	0	0	2	637	43	594			2165	840					lastovskiy_s
Zagorskiy	1991-06-29	54.32	138.26	4_5						6	18	6	221	6	0	227	4870	3836	1034	0	0	0	0	1625	1405	220	5	0	0	5	3513	1003	2510	5	0	0	5	642	43	599			2222	930					lastovskiy_s
Zarechie	1990-04-24	59.29	159.18	5_6						6	18	6	6	4	0	10	10	4	6	0	0	0	0	0	0	0	0	0	0	0	0	0	0	39	8	0	47	47	16	31					6	0	0	12
Zarechie	1990-04-25	59.36	159.59	4_6						7	21	7	2	0	0	2	12	4	8	0	0	0	0	0	0	0	0	0	0	0	0	0	0	13	0	0	13	60	16	44					0	0	0	12
Zarechie	1990-05-01	59.13	148.11	4_6						6	18	6	11	7	0	18	30	11	19	5	17	0	22	22	17	5	3	8	0	11	11	8	3	10	5	0	15	75	21	54					2	4	2	10
Zarechie	1990-05-02	59.08	148.10	4_6						6	18	6	11	5	0	16	46	16	30	5	34	0	39	61	51	10	9	20	0	29	40	29	11	11	6	0	17	92	27	65					6	6	6	12
Zarechie	1990-05-03	58.25	148.05	4						7	21	7	1	5	0	6	52	21	31	18	192	0	210	271	243	28	20	10	0	30	70	39	31	1	0	0	1	93	27	66					0	18	6	0
Zarechie	1990-05-04	58.27	147.47	4_5						7	21	7	2	9	0	11	63	30	33	26	233	0	259	530	476	54	27	22	0	49	119	61	58	3	0	0	3	96	27	69					0	28	10	1
Zarechie	1990-05-05	58.23	148.10	4_6						5	15	5	1	4	0	5	68	34	34	24	42	0	66	596	518	78	9	5	0	14	133	65	68	0	0	0	0	96	27	69					0	7	3	0
Zarechie	1990-05-07	58.19	148.20	5_6						7	21	7	9	6	0	15	83	40	43	63	154	0	217	813	672	141	45	25	0	70	203	90	113	13	0	0	13	109	27	82					0	20	13	4
Zarechie	1990-05-08	58.27	146.25	4						7	21	7	1	7	0	8	91	47	44	11	78	0	89	902	750	152	67	52	0	119	322	142	180	0	2	0	2	111	29	82					0	11	10	0
Zarechie	1990-05-09	58.25	145.14	4_6						7	21	7	10	31	0	41	132	78	54	16	133	0	149	1051	883	168	96	53	0	149	471	195	276	11	4	0	15	126	33	93					7	21	14	7
Zarechie	1990-05-10	58.35	145.27	5						7	21	7	3	32	0	35	167	110	57	3	61	0	64	1115	944	171	39	95	0	134	605	290	315	1	0	0	1	127	34	93					9	15	27	0
Zarechie	1990-05-11	58.46	144.20	4_5						5	15	5	9	26	0	35	202	136	66	2	40	0	42	1157	985	172	41	22	0	63	668	312	356	3	0	0	3	130	34	96					5	10	6	1
Zarechie	1990-05-12	59.14	144.02	6_8						7	21	7	36	6	0	42	244	142	102	0	22	0	22	1179	1007	172	2	5	0	7	675	317	358	98	14	0	112	242	48	194					7	3	0	25
Zarechie	1990-05-13	59.11	144.37	5_						7	21	7	5	7	0	12	256	149	107	0	27	0	27	1206	1034	172	0	1	0	1	676	318	358	24	2	0	26	268	50	218					0	3	0	7
Zarechie	1990-05-14	59.04	146.50	4						7	21	7	13	6	0	19	275	155	120	0	35	0	35	1241	1069	172	8	29	0	37	713	347	366	69	14	0	83	351	64	287					1	2	6	18
Zarechie	1990-05-15	59.12	147.56	5_6						7	21	7	30	17	0	47	322	172	150	0	6	0	6	1247	1075	172	0	3	0	3	716	350	366	23	2	0	25	376	66	310					5	0	0	8
Zarechie	1990-05-16	58.40	152.20	4_6						7	21	7	22	0	0	22	344	183	161	117	0	0	117	1364	1150	214	49	0	0	49	765	356	409	5	0	0	5	381	70	311					1	8	2	0
Zarechie	1990-05-17	58.30	153.45	5_6						7	21	7	8	0	0	8	352	190	162	94	0	0	94	1458	1193	265	39	0	0	39	804	358	446	1	0	0	1	382	70	312					0	8	7	0
Zarechie	1990-05-19	60.15	155.23	5_6						7	21	7	201	0	0	201	553	347	206	11	0	0	11	1469	1204	265	28	0	0	28	832	360	472	36	0	0	36	418	77	341					21	0	7	14
Zarechie	1990-05-20	60.18	155.20	5_6						7	21	7	199	0	0	199	752	502	250	8	0	0	8	1477	1210	267	20	0	0	20	852	363	489	42	0	0	42	460	85	375					20	0	0	14
Zarechie	1990-05-21	60.22	155.33	4_6						8	24	8	321	0	0	321	1073	735	338	6	0	0	6	1483	1213	270	20	0	0	20	872	364	508	71	0	0	71	531	96	435					25	0	0	15
Zarechie	1990-05-22	60.29	155.41	4_6						8	24	8	293	0	0	293	1366	961	405	40	0	0	40	1523	1249	274	6	0	0	6	878	365	513	108	0	0	108	639	121	518					28	2	0	21
Zarechie	1990-05-23	60.40	155.43	4_6						8	24	8	442	0	0	442	1808	1311	497	9	0	0	9	1532	1257	275	1	0	0	1	879	365	514	70	0	0	70	709	145	563					41	0	0	20
Zarechie	1990-05-24	60.40	155.45	4_6						8	24	8	347	0	0	347	2155	1588	567	0	0	0	0	1532	1257	275	4	0	0	4	883	365	518	10	0	0	10	719	147	572					20	0	0	2
Zarechie	1990-05-25	60.40	155.45	4_6						6	18	6	77	0	0	77	2232	1662	570	0	0	0	0	1532	1257	275	0	0	0	0	883	365	518	2	0	0	2	721	148	573					0	0	0	0
Zarechie	1990-06-02	55.20	143.00	4_6						7	21	7	24	0	0	24	2256	1403	853	2	0	0	2	1534	1307	227	212	0	0	212	1095	379	716	0	0	0	0	721	102	619					7	0	21	0
Zarechie	1990-06-03	55.20	142.40	4_6						7	21	7	20	0	0	20	2276	1419	857	0	0	0	0	1534	1307	227	237	0	0	237	1332	384	948	0	0	0	0	721	102	619					5	0	25	0
Zarechie	1990-06-04	55.25	142.30	4_6						7	21	7	38	0	0	38	2314	1450	864	3	0	0	3	1537	1310	227	224	0	0	224	1556	401	1155	0	0	0	0	721	102	619					3	0	23	0
Zarechie	1990-06-05	54.46	142.32	4_5						7	21	7	245	0	0	245	2559	1651	908	8	0	0	8	1545	1318	227	303	0	0	303	1859	422	1437	24	0	0	24	745	114	631					25	0	33	3
Zarechie	1990-06-06	54.40	142.30	4_6						7	21	7	98	0	0	98	2657	1708	949	3	0	0	3	1548	1320	229	408	0	0	408	2267	434	1833	2	0	0	2	747	115	632					10	0	45	0
Zarechie	1990-06-07	54.43	142.35	4						7	21	7	52	0	0	52	2709	1750	959	3	0	0	3	1551	1322	229	154	0	0	154	2421	436	1985	1	0	0	1	748	115	633					5	0	16	0
Zarechie	1990-06-09	54.17	139.28	6						7	21	7	140	0	0	140	2849	1839	1010	3	0	0	3	1554	1325	229	3	0	0	3	2424	436	1988	0	0	0	0	748	115	633					11	0	0	0
Zarechie	1990-06-10	54.25	138.30	4_6						7	21	7	92	0	0	92	2941	1898	1043	4	0	0	4	1558	1327	231	53	0	0	53	2477	436	2041	1	0	0	1	749	115	634					10	0	5	0
Zarechie	1990-06-11	54.26	138.29	4_6						7	21	7	132	0	0	132	3073	2007	1066	1	0	0	1	1559	1328	231	30	0	0	30	2507	437	2070	3	0	0	3	752	117	635					15	0	0	0
Zarechie	1990-06-12	54.20	138.25	4_6						7	21	7	352	0	0	352	3425	2293	1132	1	0	0	1	1560	1328	232	55	0	0	55	2562	437	2125	6	0	0	6	758	119	639					40	0	6	0
Zarechie	1990-06-14	54.25	138.30	4_6						7	21	7	409	0	0	409	3834	2661	1173	8	0	0	8	1568	1333	235	53	0	0	53	2615	438	2177	6	0	0	6	764	120	644					45	0	5	0
Zarechie	1990-06-16	54.25	138.35	5						7	21	7	49	0	0	49	3883	2708	1175	0	0	0	0	1568	1333	235	23	0	0	23	2638	439	2199	1	0	0	1	765	120	645					0	0	0	0
Zarechie	1990-06-17	54.20	138.40	3_5						7	21	7	73	0	0	73	3956	2767	1189	2	0	0	2	1570	1334	236	82	0	0	82	2720	440	2280	7	0	0	7	772	121	651					7	0	7	0
Zarechie	1990-06-18	54.20	138.40	4						7	21	7	286	0	0	286	4242	3045	1197	3	0	0	3	1573	1336	237	36	0	0	36	2756	440	2316	1	0	0	1	773	121	652					30	0	7	0
Zarechie	1990-06-19	54.26	138.25	5						7	21	7	351	0	0	351	4593	3385	1208	5	0	0	5	1578	1339	239	35	0	0	35	2791	440	2351	15	0	0	15	788	124	664					40	0	8	7
Zarechie	1990-06-20	54.20	138.20	4_6						7	21	7	233	0	0	233	4826	3614	1212	11	0	0	11	1589	1347	242	30	0	0	30	2821	440	2381	35	0	0	35	823	129	694					30	3	8	14
Zarechie	1990-06-21	54.15	138.30	5						6	18	6	150	0	0	150	4976	3762	1214	4	0	0	4	1593	1348	245	75	0	0	75	2896	440	2456	16	0	0	16	839	130	709					15	0	8	14
Zarechie	1990-06-22	54.15	138.30	5						6	18	6	24	0	0	24	5000	3786	1212	4	0	0	4	1597	1350	247	100	0	0	100	2996	440	2556	30	0	0	30	869	136	733					0	0	15	18
Zarechie	1990-06-23	54.30	140.22	4						6	18	6	0	0	0	0	5000	3786	1212	53	0	0	53	1650	1359	291	395	0	0	395	3391	440	2951	4	0	0	4	873	138	735					0	15	40	0
Zarechie	1990-06-24	54.20	140.25	3						6	18	6	0	0	0	0	5000	3786	1212	38	0	0	38	1688	1379	309	134	0	0	134	3525	440	3085	1	0	0	1	874	139	735					0	5	6	0
Zubarevo	1989-04-08	48.28	143.49	3		clear	calm			5	15	5	0	0	0	0	0	0	0	51	0	25	76	76	42	34	0	0	0	0	0	0	0	38	0	0	38	38	13	25					0	0	0	0	pantuev_yuyu
Zubarevo	1989-04-09	48.30	143.48	3		clear	calm			5	15	5	0	0	0	0	0	0	0	30	10	0	40	116	61	55	0	0	0	0	0	0	0	50	25	0	75	113	49	64					0	0	0	0	pantuev_yuyu
Zubarevo	1989-04-10	49.11	144.40	6		clear	calm			5	15	5	0	0	0	0	0	0	0	24	40	0	64	180	120	60	0	0	0	0	0	0	0	0	0	0	0	113	49	64					0	0	0	0	pantuev_yuyu
Zubarevo	1989-04-11	49.10	144.27	5		clear	7	NE		6	18	6	0	0	0	0	0	0	0	0	0	0	0	180	120	60	96	0	0	96	96	20	76	0	0	0	0	113	49	64					0	0	0	0	pantuev_yuyu
Zubarevo	1989-04-12	49.20	144.40	6		clear	7	NW		6	18	6	0	0	0	0	0	0	0	0	0	0	0	180	120	60	42	8	0	50	146	30	116	0	0	0	0	113	49	64					0	0	0	0	pantuev_yuyu
Zubarevo	1989-04-14	49.23	146.43	6		clear	7	SW		7	21	7	0	0	0	0	0	0	0	0	0	0	0	180	120	60	150	50	0	200	346	100	246	0	0	0	0	113	49	64					0	0	0	0	pantuev_yuyu
Zubarevo	1989-04-15	49.27	146.38	6		clear	8	SW		7	21	7	0	0	0	0	0	0	0	0	0	0	0	180	120	60	140	60	0	200	546	180	366	0	0	0	0	113	49	64					0	0	0	0	pantuev_yuyu
Zubarevo	1989-04-16	50.39	147.32	5		clear		SW		7	21	7	0	0	0	0	0	0	0	0	0	0	0	180	120	60	110	40	0	150	696	240	456	0	0	0	0	113	49	64					0	0	0	0	pantuev_yuyu
Zubarevo	1989-04-17	49.46	147.13	5		clear	7	NE		7	21	7	0	0	0	0	0	0	0	0	0	0	0	180	120	60	174	80	0	254	950	360	590	0	0	0	0	113	49	64					0	0	0	0	pantuev_yuyu
Zubarevo	1989-04-20	49.18	144.44	5		clear	5	NW		9	27	9	80	20	0	100	100	30	70	10	40	0	50	230	160	70	170	80	0	250	1200	460	740	0	0	0	0	113	49	64					0	0	4	0	pantuev_yuyu
Zubarevo	1989-04-21	48.52	145.23	4		clear	10	NW		9	27	9	0	0	0	0	100	30	70	0	0	0	0	230	160	70	200	100	0	300	1500	580	920	0	0	0	0	113	49	64					0	0	0	0	pantuev_yuyu
Zubarevo	1989-04-22	48.38	145.32	4		clear	3	SE		9	27	9	0	0	0	0	100	30	70	0	0	0	0	230	160	70	140	60	0	200	1700	660	1040	0	0	0	0	113	49	64					0	0	0	0	pantuev_yuyu
Zubarevo	1989-04-23	48.38	145.29	4		clear	calm			9	27	9	0	0	0	0	100	30	70	0	0	0	0	230	160	70	210	90	0	300	2000	780	1220	0	0	0	0	113	49	64					0	0	0	0	pantuev_yuyu
Zubarevo	1989-04-24	49.02	145.06	4		clear	light			9	27	9	0	0	0	0	100	30	70	0	0	0	0	230	160	70	200	100	0	300	2300	900	1400	0	0	0	0	113	49	64					0	0	0	0	pantuev_yuyu
Zubarevo	1989-04-25	49.47	146.04	4		clear	10	NE		9	27	9	0	0	0	0	100	30	70	70	30	0	100	330	200	130	0	0	0	0	2300	900	1400	0	0	0	0	113	49	64					0	0	0	0	pantuev_yuyu
Zubarevo	1989-04-27	54.52	142.46	5		clear	light			9	27	9	80	20	0	100	200	60	140	0	0	0	0	330	200	130	70	30	0	100	2400	950	1450	0	0	0	0	113	49	64					0	0	0	0	pantuev_yuyu
Zubarevo	1989-04-28	54.46	142.37	5		clear	light			9	27	9	30	20	0	50	250	85	165	50	100	0	150	480	320	160	0	0	0	0	2400	950	1450	0	0	0	0	113	49	64					0	0	0	0	pantuev_yuyu
Zubarevo	1989-04-29	55.43	142.35	4		clear	8	NE		8	24	8	0	0	0	0	250	85	165	80	220	0	300	780	570	210	0	0	0	0	2400	950	1450	0	0	0	0	113	49	64					0	0	0	0	pantuev_yuyu
Zubarevo	1989-04-30	56.01	142.03	4		clear	7	NE		9	27	9	0	0	0	0	250	85	165	50	100	0	150	930	700	230	100	50	0	150	2550	1020	1530	0	0	0	0	113	49	64					0	0	0	0	pantuev_yuyu
Zubarevo	1989-05-01	56.12	141.48	4		clear	3	NE		8	24	8	0	0	0	0	250	85	165	28	70	0	98	1028	791	237	33	75	0	108	2658	1120	1538	0	0	0	0	113	49	64					0	0	0	0	pantuev_yuyu
Zubarevo	1989-05-02	56.54	142.29	4		clear	5	SW		9	27	9	0	0	0	0	250	85	165	0	0	0	0	1028	791	237	80	120	0	200	2858	1270	1588	0	0	0	0	113	49	64					0	0	0	0	pantuev_yuyu
Zubarevo	1989-05-03	56.44	143.09	3		clear	6	SE		8	24	8	0	0	0	0	250	85	165	26	280	0	306	1334	1091	243	0	0	0	0	2858	1270	1588	0	0	0	0	113	49	64					0	0	0	0	pantuev_yuyu
Zubarevo	1989-05-04	58.03	144.23	3		clear	7	E		8	24	8	0	0	0	0	250	85	165				150	1484	1241	243	0	0	0	0	2858	1270	1588	0	0	0	0	113	49	64					0	0	0	0	pantuev_yuyu
Zubarevo	1989-05-05	59.12	146.40	3		clear	calm			9	27	9	20	30	0	50	300	115	185	0	0	0	0	1484	1241	243	52	30	0	82	2940	1310	1630	26	0	0	26	139	75	64					0	0	0	0	pantuev_yuyu
Zubarevo	1989-05-06	59.05	147.30	3		clear	light			8	24	8	22	7	0	29	329	122	207	0	0	0	0	1484	1241	243	47	80	0	127	3067	1400	1667	14	0	0	14	153	75	78					0	0	0	0	pantuev_yuyu
Zubarevo	1989-05-07	58.36	147.03	4		clear	light			8	24	8	0	0	0	0	329	122	207	0	52	0	52	1536	1293	243	74	82	0	156	3223	1490	1733	0	0	0	0	153	75	78					0	0	0	0	pantuev_yuyu
Zubarevo	1989-05-08	56.07	139.09	4		clear	8	NE		8	24	8	33	35	0	68	397	160	237	0	89	0	89	1625	1371	254	69	164	0	233	3456	1671	1785	0	0	0	0	153	75	78					0	0	0	0	pantuev_yuyu
Zubarevo	1989-05-09	55.37	138.42	3		cloudy	7	NE		8	24	8	76	75	0	151	548	240	308	0	0	0	0	1625	1371	254	0	0	0	0	3456	1671	1785	10	0	0	10	163	75	88					0	0	0	0	pantuev_yuyu
Zubarevo	1989-05-10	55.22	138.04	4		cloudy	6	NE		8	24	8	59	68	0	127	675	312	363	0	0	0	0	1625	1371	254	0	0	0	0	3456	1671	1785	24	0	0	24	187	75	112					0	0	0	0	pantuev_yuyu
Zubarevo	1989-05-11	54.05	143.16	4		clear	4	NE		9	27	9	226	166	0	392	1067	485	582	0	0	0	0	1625	1371	254	56	144	0	200	3656	1823	1833	0	0	0	0	187	75	112					0	0	0	0	pantuev_yuyu
Zubarevo	1989-05-12	54.02	143.12	3		clear	7	NW		9	27	9	315	307	0	622	1689	792	897	0	0	0	0	1625	1371	254	0	0	0	0	3656	1823	1833	0	0	0	0	187	75	112					0	0	0	0	pantuev_yuyu
Zubarevo	1989-05-13	54.16	143.04	4		clear	5	NW		9	27	9				636	2325	1098	1227	0	0	0	0	1625	1371	254	0	0	0	0	3656	1823	1833	0	0	0	0	187	75	112					0	0	0	0	pantuev_yuyu
Zubarevo	1989-05-14	55.17	138.40	4		clear	light			9	27	9	6	51	0	57	2382	1149	1233	0	0	0	0	1625	1371	254	0	0	0	0	3656	1823	1833	21	2	0	23	210	77	133					0	0	0	0	pantuev_yuyu
Zubarevo	1989-05-15	55.28	139.18	4		cloudy	7	NE		8	24	8	28	66	0	94	2476	1215	1261	0	0	0	0	1625	1371	254	0	0	0	0	3656	1823	1833	0	0	0	0	210	77	133					0	0	0	0	pantuev_yuyu
Zubarevo	1989-05-17	55.26	137.36	4		clear	light			9	27	9	151	24	0	175	2651	1239	1412	0	0	0	0	1625	1371	254	0	0	0	0	3656	1823	1833	17	2	0	19	229	79	150					0	0	0	0	pantuev_yuyu
Zubarevo	1989-05-18	55.16	138.10	4		clear	light			9	27	9				254	2905	1274	1631	0	0	0	0	1625	1371	254	0	0	0	0	3656	1823	1833	0	0	0	0	229	79	150					0	0	0	0	pantuev_yuyu
Zubarevo	1989-05-19	55.20	137.45	4		clear	light			6	18	6	100	19	0	119	3024	1293	1731	0	0	0	0	1625	1371	254	0	0	0	0	3656	1823	1833	0	0	0	0	229	79	150					0	0	0	0	pantuev_yuyu
Zubarevo	1989-05-21	55.17	136.22	4		cloudy	light			5	15	5	50	0	0	50	3074	1293	1781	0	0	0	0	1625	1371	254	0	0	0	0	3656	1823	1833	0	0	0	0	229	79	150					0	0	0	0	pantuev_yuyu
Zubarevo	1989-05-22	54.50	138.43	4		cloudy	8	NE		7	21	7	0	0	0	0	3074	1293	1781	0	0	0	0	1625	1371	254	0	0	0	0	3656	1823	1833	50	0	0	50	279	79	200					0	0	0	0	pantuev_yuyu
Zubarevo	1989-05-27	54.18	142.10	4		clear	4	E		9	27	9	70	32	0	102	3176	1325	1851	0	0	0	0	1625	1371	254	0	0	0	0	3656	1823	1833	0	0	0	0	279	79	200					0	0	0	0	pantuev_yuyu
Zubarevo	1989-05-28	54.32	142.55	4		cloudy	4	SE		9	27	9	25	25	0	50	3226	1350	1876	0	0	0	0	1625	1371	254	0	69	0	69	3725	1892	1833	0	0	0	0	279	79	200					0	0	0	0	pantuev_yuyu
Zubarevo	1989-05-29	54.28	142.30	5		clear	4	SW		9	27	9	51	50	0	101	3327	1400	1927	0	0	0	0	1625	1371	254	0	0	0	0	3725	1892	1833	0	0	0	0	279	79	200					0	0	0	0	pantuev_yuyu
Zubarevo	1989-05-30	55.27	137.50	4		clear	light			9	27	9	0	0	0	0	3327	1400	1927	0	0	0	0	1625	1371	254	0	0	0	0	3725	1892	1833	109	0	0	109	388	79	309					0	0	0	0	pantuev_yuyu
Zubarevo	1989-05-31	54.28	140.22	6		clear	light			9	27	9	61	40	0	101	3428	1440	1988	0	0	0	0	1625	1371	254	0	0	0	0	3725	1892	1833	0	0	0	0	388	79	309					0	0	0	0	pantuev_yuyu
Zubarevo	1989-06-01	54.32	140.12	5		clear	light			9	27	9	58	54	0	112	3540	1494	2046	0	0	0	0	1625	1371	254	0	0	0	0	3725	1892	1833	0	0	0	0	388	79	309					0	0	0	0	pantuev_yuyu
Zubarevo	1989-06-02	54.30	140.10	5		clear	light			9	27	9	59	61	0	120	3660	1555	2105	0	0	0	0	1625	1371	254	0	0	0	0	3725	1892	1833	0	0	0	0	388	79	309					0	0	0	0	pantuev_yuyu
Zubarevo	1989-06-03	54.25	139.57	6		clear	6	SE		8	24	8	60	42	0	102	3762	1597	2165	0	0	0	0	1625	1371	254	0	0	0	0	3725	1892	1833	0	0	0	0	388	79	309					0	0	0	0	pantuev_yuyu
Zubarevo	1989-06-04	54.21	139.53	4		clear	light			9	27	9	40	52	0	92	3854	1649	2205	0	0	0	0	1625	1371	254	0	0	0	0	3725	1892	1833	28	0	0	28	416	79	337					0	0	0	0	pantuev_yuyu
Zubarevo	1989-06-05	54.02	140.35	4		clear	light			9	27	9	0	65	0	65	3919	1714	2205	0	0	0	0	1625	1371	254	0	0	0	0	3725	1892	1833	39	0	0	39	455	79	376					0	0	0	0	pantuev_yuyu
Zubarevo	1989-06-06	53.59	140.44	5		clear	8	SE		8	24	8	0	0	0	0	3919	1714	2205	0	0	0	0	1625	1371	254	0	0	0	0	3725	1892	1833				53	508	79	429					0	0	0	0	pantuev_yuyu
Zubarevo	1989-06-07	54.16	140.41	6		clear	7	SE		9	27	9	21	81	0	102	4021	1795	2226	0	0	0	0	1625	1371	254	0	0	0	0	3725	1892	1833	0	0	0	0	508	79	429					0	0	0	0	pantuev_yuyu
Zubarevo	1989-06-08	54.21	139.16	4		clear	light			8	24	8	0	0	0	0	4021	1795	2226	0	0	0	0	1625	1371	254	0	0	0	0	3725	1892	1833	58	0	0	58	566	79	487					0	0	0	0	pantuev_yuyu
Zubarevo	1989-06-09	53.58	140.49	4		clear	7	SE		8	24	8	0	0	0	0	4021	1795	2226	0	0	0	0	1625	1371	254	0	0	0	0	3725	1892	1833	52	0	0	52	618	79	539					0	0	0	0	pantuev_yuyu
Zubarevo	1989-06-10	54.27	139.45	5		clear	light			9	27	9	87	31	0	118	4139	1826	2313	0	0	0	0	1625	1371	254	0	0	0	0	3725	1892	1833	14	0	0	14	632	79	553					0	0	0	0	pantuev_yuyu
Zubarevo	1989-06-11	54.24	142.27	5		clear	light			7	21	7	67	36	0	103	4242	1862	2380	0	0	0	0	1625	1371	254	0	0	0	0	3725	1892	1833	14	0	0	14	646	79	567					0	0	0	0	pantuev_yuyu
Zubarevo	1989-06-12	54.22	142.09	5		clear	light			8	24	8	68	60	0	128	4370	1922	2448	0	0	0	0	1625	1371	254	0	0	0	0	3725	1892	1833	0	0	0	0	646	79	567					0	0	0	0	pantuev_yuyu
Zubarevo	1989-06-13	54.35	142.18	4		clear	light			9	27	9	39	90	0	129	4499	2012	2487	0	0	0	0	1625	1371	254	0	0	0	0	3725	1892	1833	0	0	0	0	646	79	567					0	0	0	0	pantuev_yuyu
Zubarevo	1989-06-14	54.48	142.35	5		clear	5	SE		9	27	9	45	180	0	225	4724	2192	2532	0	0	0	0	1625	1371	254	0	0	0	0	3725	1892	1833	0	0	0	0	646	79	567					0	0	0	0	pantuev_yuyu
Zubarevo	1989-06-15	54.54	142.33	5		clear	5	SE		8	24	8	117	108	0	225	4949	2300	2649	0	0	0	0	1625	1371	254	0	0	0	0	3725	1892	1833	0	0	0	0	646	79	567					0	0	0	0	pantuev_yuyu
Zubarevo	1989-06-16	55.15	142.27	6		clear	5	SE		8	24	8	6	131	0	137	5086	2431	2655	0	0	0	0	1625	1371	254	0	0	0	0	3725	1892	1833	0	0	0	0	646	79	567					0	0	0	0	pantuev_yuyu
Zubarevo	1989-06-17	55.05	142.17	5		clear	5	SE		8	24	8	11	121	0	132	5218	2552	2666	0	0	0	0	1625	1371	254	0	0	0	0	3725	1892	1833	0	0	0	0	646	79	567					0	0	0	0	pantuev_yuyu
Zubarevo	1989-06-18	55.08	141.02	4		clear	5	SW	swimming_ringed_7%	8	24	8	0	141	0	141	5359	2693	2666	0	0	0	0	1625	1371	254	0	0	0	0	3725	1892	1833	0	0	0	0	646	79	567					0	0	0	0	pantuev_yuyu
Zubarevo	1989-06-19	55.08	141.14	3		clear	6	SW	swimming_ringed_5%	8	24	8	27	112	0	139	5498	2805	2693	0	0	0	0	1625	1371	254	0	0	0	0	3725	1892	1833	0	0	0	0	646	79	567					0	0	0	0	pantuev_yuyu
Zubarevo	1989-06-20	54.32	139.40	6		clear	6	SW	swimming_ringed_40%	8	24	8	16	231	0	247	5745	3036	2709	0	0	0	0	1625	1371	254	0	0	0	0	3725	1892	1833	27	0	0	27	673	79	594					0	0	0	0	pantuev_yuyu
Zubarevo	1989-06-21	54.33	139.00	5		clear	light			9	27	9	0	123	0	123	5868	3159	2709	0	0	0	0	1625	1371	254	0	0	0	0	3725	1892	1833	29	0	0	29	702	79	623					0	0	0	0	pantuev_yuyu
Zubarevo	1989-06-22	54.29	139.15	4		cloudy	3	W		8	24	8	30	200	0	230	6098	3359	2739	0	0	0	0	1625	1371	254	0	0	0	0	3725	1892	1833	31	0	0	31	733	79	654					0	0	0	0	pantuev_yuyu
Zubarevo	1989-06-23	54.20	139.19	5		clear	4	E		7	21	7	35	254	0	289	6387	3648	2739	0	0	0	0	1625	1371	254	0	0	0	0	3725	1892	1833	21	0	0	21	754	79	675					0	0	0	0	pantuev_yuyu
Zubarevo	1989-06-24	54.19	139.25	5		clear	3	E		8	24	8	115	0	0	115	6502	3763	2739	0	0	0	0	1625	1371	254	0	0	0	0	3725	1892	1833	21	0	0	21	775	79	696					0	0	0	0	pantuev_yuyu
Zubarevo	1989-06-26	54.33	139.19	5		cloudy	light			8	24	8	0	0	0	0	6502	3763	2739	0	0	0	0	1625	1371	254	0	0	0	0	3725	1892	1833	25	0	0	25	800	79	721					0	0	0	0	pantuev_yuyu
Zubarevo	1989-06-27	54.20	139.15	4		cloudy	light			8	24	8	54	0	0	54	6556	3817	2739	0	0	0	0	1625	1371	254	0	0	0	0	3725	1892	1833	0	0	0	0	800	79	721					0	0	0	0	pantuev_yuyu
Zubarevo	1989-06-28	54.22	139.20	4		cloudy	light			7	21	7	69	0	0	69	6625	3886	2739	0	0	0	0	1625	1371	254	0	0	0	0	3725	1892	1833	0	0	0	0	800	79	721					0	0	0	0	pantuev_yuyu
Zubarevo	1989-06-29	54.18	139.14	4		cloudy	light			6	18	6	0	0	0	0	6625	3886	2739	0	0	0	0	1625	1371	254	0	0	0	0	3725	1892	1833	26	0	0	26	826	79	747			2580	1090	0	0	0	0	pantuev_yuyu
Zagorskiy	1989-04-24	57.12	148.54	5_6		clear	calm			5	15	5	4	0	0	4	4	0	4	28	52	0	80	80	52	28	63	10	0	73	73	10	63	4	0	0	4	4	0	4					8	8	0	0	aleksandrov_a
Zagorskiy	1989-04-25	57.47	147.36	3		clear	calm			5	15	5	55	0	0	55	59	55	4	20	93	0	113	193	145	48	46	0	0	46	119	10	109	2	0	0	2	6	0	6			10		2	9	0	5	aleksandrov_a
Zagorskiy	1989-04-27	57.53	145.58	3		clear	calm			6	18	6	43	34	0	77	136	89	47	21	18	0	39	232	163	69	83	3	0	86	205	13	192	5	0	0	5	11	0	11			62	10	3	4	3	3	aleksandrov_a
Zagorskiy	1989-04-28	57.54	145.57	3		clear	calm			6	18	6	35	55	0	90	226	144	82	18	55	0	73	305	218	87	58	8	0	66	271	21	250	2	0	0	2	13	0	13			104	20	6	2	1	0	aleksandrov_a
Zagorskiy	1989-04-29	58.03	145.55	4		clear	calm			6	18	6	1	8	0	9	235	152	83	1	22	0	23	328	240	88	14	0	0	14	285	21	264	0	0	0	0	13	0	13			130	30	0	4	0	0	aleksandrov_a
Zagorskiy	1989-04-30	57.49	148.09	4		clear	calm			6	18	6	5	12	0	17	252	164	88	8	47	0	55	383	287	96	67	30	0	97	382	51	331	4	5	0	9	22	5	17			151	40	0	6	2	4	aleksandrov_a
Zagorskiy	1989-05-01	57.56	148.00	5		clear	calm			6	18	6	10	28	0	38	290	192	98	13	120	0	133	516	407	109	126	29	0	155	537	80	457	4	1	0	5	27	6	21			165	50	0	7	2	7	aleksandrov_a
Zagorskiy	1989-05-02	58.01	148.13	3		clear	calm			6	18	6	7	30	0	37	327	222	105	5	118	0	123	639	525	114	68	38	0	106	643	118	525	2	2	0	4	31	8	23			214	60	0	4	0	2	aleksandrov_a
Zagorskiy	1989-05-03	58.07	145.41	4		clear	calm			6	18	6	23	71	0	94	421	293	128	16	251	0	267	906	776	130	4	23	0	27	670	141	529	8	1	0	9	40	9	31			257	70	3	14	1	0	aleksandrov_a
Zagorskiy	1989-05-04	58.17	145.52	3		clear	calm			6	18	6	8	49	0	57	478	342	136	5	178	0	183	1089	954	135	11	78	0	89	759	152	607	0	0	0	0	40	9	31			285	80	0	6	0	2	aleksandrov_a
Zagorskiy	1989-05-05	59.05	147.11	3		clear	calm			6	18	6	36	8	0	44	522	350	172	1	2	0	3	1092	956	136	21	3	0	24	783	155	628	20	2	0	22	62	11	51			319	90	0	0	1	6	aleksandrov_a
Zagorskiy	1989-05-07	58.05	148.12	4		clear	calm			6	18	6	2	25	0	27	549	375	174	9	187	0	196	1288	1143	145	10	34	0	44	827	189	638	7	0	0	7	69	11	58			353	120	0	6	0	0	aleksandrov_a
Zagorskiy	1989-05-08	58.40	149.48	4		clear	calm			6	18	6	7	2	0	9	558	377	181	5	26	0	31	1319	1169	150	72	5	0	77	904	194	710	3	0	0	3	72	11	61			403	130	0	0	0	3	aleksandrov_a
Zagorskiy	1989-05-10	58.18	148.21	4_6		clear	calm			6	18	6	14	38	0	52	610	415	195	17	253	0	270	1589	1422	167	82	38	0	120	1024	232	792	17	2	0	19	91	13	78			465	150	0	6	1	2	aleksandrov_a
Zagorskiy	1989-05-11	58.21	148.38	3_4			4beauf	NW		6	18	6	1	6	0	7	617	421	196	2	34	0	36	1625	1456	169	54	23	0	77	1101	255	846	3	0	0	3	94	13	81			507	170	0	1	0	2	aleksandrov_a
Zagorskiy	1989-05-14	55.18	139.22	4		clear	calm			6	18	6	6	18	0	24	641	439	202	0	0	0	0	1625	1456	169	63	74	0	137	1238	329	909	7	0	0	7	101	13	88			527	200	1	0	0	2	aleksandrov_a
Zagorskiy	1989-05-15	55.18	139.03	5		clear	calm			6	18	6	6	18	0	24	665	457	208	0	0	0	0	1625	1456	169	32	80	0	112	1350	409	941	0	0	0	0	101	13	88			555	210	0	0	0	2	aleksandrov_a
Zagorskiy	1989-05-16	55.14	141.05	3		clear	3beauf	NW		6	18	6	3	7	0	10	675	464	211	0	0	0	0	1625	1456	169	94	57	0	151	1501	466	1035	8	0	0	8	109	13	96			583	220	0	0	0	5	aleksandrov_a
Zagorskiy	1989-05-18	54.41	142.06	3		clear	calm			6	18	6	10	9	0	19	694	473	221	0	0	0	0	1625	1456	169	166	28	0	194	1695	494	1201	4	4	0	8	117	17	100			622	230	1	0	0	5	aleksandrov_a
Zagorskiy	1989-05-19	55.14	140.57	4		clear	calm			6	18	6	3	3	0	6	700	476	224	0	0	0	0	1625	6	169	108	85	0	193	1888	579	1309	0	0	0	0	117	17	100			692	300	1	0	0	2	aleksandrov_a
Zagorskiy	1989-05-20	55.15	141.10	4		clear	calm			6	18	6	4	7	0	11	711	483	228	0	0	0	0	1625	1456	169	49	75	0	124	2012	654	1358	2	0	0	2	119	17	102			762	330	0	0	0	2	aleksandrov_a
Zagorskiy	1989-05-24	60.09	155.21	3_4		clear	calm			6	18	6	174	295	0	469	1180	778	402	0	0	0	0	1625	1456	169	9	1	0	10	2022	655	1367	22	8	0	30	149	25	124			800	360	8	0	0	0	aleksandrov_a
Zagorskiy	1989-05-25	60.15	155.52	4		clear	calm			6	18	6	8	108	0	116	1296	886	410	0	0	0	0	1625	1456	169	119	3	0	122	2144	658	1486	20	9	0	29	178	34	144			856	370	2	0	1	2	aleksandrov_a
Zagorskiy	1989-05-26	60.17	155.20	3_5		clear	calm			6	18	6	5	35	0	40	1336	921	415	0	0	0	0	1625	1456	169	24	2	0	26	2170	660	1510	1	2	0	3	181	36	145			924	380	1	0	0	1	aleksandrov_a
Zagorskiy	1989-05-27	59.44	155.30	5_6		clear	calm			6	18	6	7	82	0	89	1425	1003	422	0	0	0	0	1625	1456	169	55	7	0	62	2232	667	1565	3	17	0	20	201	53	148			966	390	2	0	0	1	aleksandrov_a
Zagorskiy	1989-05-28	59.43	155.35	5_6		clear	calm			6	18	6	5	29	0	34	1459	1037	422	0	0	0	0	1625	1456	169	42	3	0	45	2277	670	1607	7	0	0	7	208	53	155			994	400	0	0	0	1	aleksandrov_a
Zagorskiy	1989-05-29	60.06	155.32	5_6		clear	calm			6	18	6	52	379	0	431	1890	1416	474	0	0	0	0	1625	1456	169	0	27	0	27	2304	697	1607	53	4	0	57	265	57	208			1046	420	3	0	2	0	aleksandrov_a
Zagorskiy	1989-05-31	59.51	155.21	4_5		clear	calm			6	18	6	32	101	0	133	2023	1517	506	0	0	0	0	1625	1456	169	0	2	0	2	2306	699	1607	10	1	0	11	276	58	218			1090	440	2	0	0	0	aleksandrov_a
Zagorskiy	1989-06-01	59.46	155.18	4_5		clear	calm			6	18	6	31	106	0	137	2160	1623	537	0	0	0	0	1625	1456	169	0	4	0	4	2310	703	1607	12	1	0	13	289	59	230			1104	450	1	0	1	0	aleksandrov_a
Zagorskiy	1989-06-02	59.40	155.21	4_5		clear	calm			6	18	6	52	88	0	140	2300	1711	589	0	0	0	0	1625	1456	169	0	20	0	20	2330	723	1607	6	0	0	6	295	59	236			1132	460	2	0	0	0	aleksandrov_a
Zagorskiy	1989-06-05	59.34	154.33	4_5		clear	calm			6	18	6	63	108	0	171	2471	1819	652	0	0	0	0	1625	1456	169	10	17	0	27	2357	740	1617	76	18	0	94	389	77	312			1185	500	2	0	3	0	aleksandrov_a
Zagorskiy	1989-06-06	59.34	154.41	4_5		clear	calm			6	18	6	7	84	0	91	2562	1903	659	0	0	0	0	1625	1456	169	12	3	0	15	2372	743	1629	21	0	0	21	410	77	333			1199	540	1	0	1	0	aleksandrov_a
Zagorskiy	1989-06-07	59.37	154.45	4_5		clear	calm			6	18	6	35	364	0	399	2961	2267	694	0	0	0	0	1625	1456	169	15	1	0	16	2388	744	1644	9	0	0	9	419	77	342			1270	570	5	0	0	0	aleksandrov_a
Zagorskiy	1989-06-13	55.06	139.21	3		clear	calm			6	18	6	33	248	0	281	3242	2515	727	0	0	0	0	1625	1456	169	43	6	0	49	2437	750	1687	4	3	0	7	426	80	346			1405	620	5	0	0	0	aleksandrov_a
Zagorskiy	1989-06-14	51.45	138.36	4		clear	calm			6	18	6	50	235	0	285	3527	2750	777	0	0	0	0	1625	1456	169	9	2	0	11	2448	752	1696	5	1	0	6	432	81	351			1432	630	2	0	1	0	aleksandrov_a
Zagorskiy	1989-06-15	54.40	138.52	4_6		clear	calm			6	18	6	43	236	0	279	3806	2986	820	0	0	0	0	1625	1456	169	16	5	0	21	2469	757	1712	1	2	0	3	435	83	352			1453	640	3	0	0	1	aleksandrov_a
Zagorskiy	1989-06-16	54.40	138.28	5		clear	calm			6	18	6	19	123	0	142	3948	3109	839	0	0	0	0	1625	1456	169	3	1	0	4	2473	758	1715	11	0	0	11	446	83	363			1522	650	3	0	1	0	aleksandrov_a
Zagorskiy	1989-06-17	54.23	138.24	5		clear	calm			6	18	6	11	95	0	106	4054	3204	850	0	0	0	0	1625	1456	169	0	0	0	0	2473	758	1715	9	0	0	9	455	83	372			1550	660	1	0	1	0	aleksandrov_a
Zagorskiy	1989-06-18	54.36	138.35	5		clear	calm		swimming_seals_60%	6	18	6	6	66	0	72	4126	3270	856	0	0	0	0	1625	1456	169	0	2	0	2	2475	760	1715	3	0	0	3	458	83	375			1574	670	1	0	1	0	aleksandrov_a
Zagorskiy	1989-06-19	54.28	139.44	5		clear	calm		swimming_seals_40_60%	6	18	6	20	280	0	300	4426	3550	876	0	0	0	0	1625	1456	169	0	0	0	0	2475	760	1715	11	8	0	19	477	91	386			1588	680	3	0	1	0	aleksandrov_a
Zagorskiy	1989-06-20	54.18	140.16	6		clear	calm			6	18	6	15	208	0	223	4649	3758	891	0	0	0	0	1625	1456	169	0	0	0	0	2475	760	1715	8	1	0	9	486	92	394			1640	690	1	0	1	0	aleksandrov_a
Zagorskiy	1989-06-22	54.06	140.16	4_6		fog	calm		swimming_seals_40_70%	6	18	6	9	199	0	208	4857	3957	900	0	0	0	0	1625	1456	169	0	0	0	0	2475	760	1715	41	23	0	64	550	115	435			1689	710	2	0	4	0	aleksandrov_a
Zagorskiy	1989-06-23	53.53	140.25	4_6		fog	light			6	18	6	2	108	0	110	4967	4065	902	0	0	0	0	1625	1456	169	0	0	0	0	2475	760	1715	7	4	0	11	561	119	442			1734	740	2	0	1	0	aleksandrov_a
Zagorskiy	1989-06-24	54.05	140.08	3		clear	calm		swimming_seals_10_15%	6	18	6	1	52	0	53	5020	4117	903	0	0	0	0	1625	1456	169	0	0	0	0	2475	760	1715	28	12	0	40	601	131	470			1756	760	1	0	2	0	aleksandrov_a
Zagorskiy	1989-06-25	54.06	140.09	3		fog	calm			6	18	6	1	76	0	77	5097	4193	904	0	0	0	0	1625	1456	169	0	0	0	0	2475	760	1715	8	4	0	12	613	135	478			1790	770	1	0	0	0	aleksandrov_a
Zagorskiy	1989-06-26	54.09	140.20	3		clear	calm			6	18	6	0	73	0	73	5170	4266	904	0	0	0	0	1625	1456	169	0	0	0	0	2475	760	1715	12	3	0	15	628	138	470			1757	760	1	0	1	0	aleksandrov_a
Zagorskiy	1989-06-27	54.20	139.59	4		clear	calm			6	18	6	1	119	0	120	5290	4385	905	0	0	0	0	1625	1456	169	0	0	0	0	2475	760	1715	33	8	0	41	669	146	523			1826	740	2	0	0	0	aleksandrov_a
Zagorskiy	1989-06-29	54.10	139.56	3		clear	calm			6	18	6	7	234	0	241	5531	4619	912	0	0	0	0	1625	1456	169	0	0	0	0	2475	760	1715	27	12	0	39	708	158	550			1878	800	3	0	1	0	aleksandrov_a
Zagorskiy	1989-06-30	54.11	139.58	3		fog	calm			6	18	6	2	32	0	34	5565	4651	914	0	0	0	0	1625	1456	169	0	0	0	0	2475	760	1715	16	0	0	16	724	158	566			1950	850	1	0	1	0	aleksandrov_a
Zubovo	1989-04-21	50.23	145.07	4_7					singles	5	15	5															115	18	0	133	133	18	115										30				10		yermakov_oe
Zubovo	1989-04-22	49.58	144.51	4_7					small_groups	5	15	5															195	14	0	209	342	32	310										74	25			14		yermakov_oe
Zubovo	1989-04-23	50.07	145.05	5_6					small_groups	5	15	5															164	28	0	192	534	60	474										137	35			11		yermakov_oe
Zubovo	1989-04-24	50.2	145.13	5_7					small_groups	5	15	10															104	76	0	180	714	136	578										180	40			12		yermakov_oe
Zubovo	1989-04-25	50.35	144.46	3_7					singles	5	15	10															22	39	0	61	775	175	600										200	45			3		yermakov_oe
Zubovo	1989-04-28	49.08	144.54	8					small_groups	5	15	10															29	232	0	261	1036	407	629										257	45			8		yermakov_oe
Zubovo	1989-04-29	48.03	144.5	6_8					singles	5	15	10															13	48	0	61	1097	455	642										279	60			3		yermakov_oe
Zubovo	1989-04-30	47.55	144.12	6_7					small_groups	5	15	10															16	137	0	153	1250	592	658										300	90			4		yermakov_oe
Zaslonovo	1988-04-11	48.11	145.28			clear				6	18	6	0	0	0	0	0	0	0	3	0	0	3	3	2	1	36	0	5	41	41	12	29	0	0	0	0	0	0	0									lastovskiy_s
Zaslonovo	1988-04-12	48.18	143.45			cloudy				6	18	6	35	0	1	36	36	0	36	3	0	3	6	9	8	1	0	0	0	0	41	12	29	18	7	0	25	25	7	18									lastovskiy_s
Zaslonovo	1988-04-14	48.18	143.35			clear				6	18	6	62	0	0	62	98	2	96	8	0	1	9	18	16	2	0	0	0	0	41	12	29	34	27	2	61	86	34	52									lastovskiy_s
Zaslonovo	1988-04-15	48.22	143.30			cloudy				6	18	6	30	0	0	30	128	2	126	11	0	2	13	31	22	9	0	0	0	0	41	12	29	14	11	0	25	111	45	66									lastovskiy_s
Zaslonovo	1988-04-17	46.18	144.06	5_6		clear				6	18	6	3	0	0	3	131	2	129	12	3	0	15	46	28	18	58	0	0	58	99	20	79	1	0	0	1	112	46	66									lastovskiy_s
Zaslonovo	1988-04-18	47.45	143.30	5_6		clear				6	18	6	39	0	0	39	170	46	168	13	0	0	13	59	40	19	0	0	0	0	99	20	79	45	1	0	46	158	47	111									lastovskiy_s
Zaslonovo	1988-04-19	47.58	143.28	7		cloudy				6	18	6	54	0	0	54	224	2	222	11	0	0	11	70	50	20	0	0	0	0	99	20	79	3	0	0	3	161	48	113									lastovskiy_s
Zaslonovo	1988-04-21	47.55	142.29	5_6		clear				6	18	6	90	6	0	96	320	8	312	32	3	0	35	105	81	24	2	0	0	2	101	21	80	30	5	0	35	196	63	133									lastovskiy_s
Zaslonovo	1988-04-22	48.06	143.07	5_6		cloudy				6	18	6	55	3	0	58	378	11	367	14	0	0	14	119	93	26	3	0	0	3	104	22	82	10	3	0	13	209	70	139									lastovskiy_s
Zaslonovo	1988-04-24	48.00	142.55	6		clear				6	18	6	27	0	0	27	405	15	390	47	0	0	47	166	136	30	3	0	0	3	107	23	84	52	0	0	52	261	88	173									lastovskiy_s
Zaslonovo	1988-04-25	47.50	143.02	4_5		clear				6	18	6	21	0	0	21	426	18	408	5	0	0	5	171	141	30	2	0	0	2	109	24	85	10	0	0	10	271	93	178									lastovskiy_s
Zaslonovo	1988-04-26	48.04	143.00	5_6		clear				6	18	6	60	0	0	60	486	38	448	29	0	0	29	200	160	40	2	0	0	2	111	25	86	25	0	0	25	296	110	186									lastovskiy_s
Zaslonovo	1988-04-27	48.09	143.32	5_6		cloudy				6	18	6	50	0	0	50	536	46	490	25	0	0	25	225	181	44	44	0	0	44	155	43	112	28	0	0	28	324	117	207									lastovskiy_s
Zaslonovo	1988-04-29	48.01	143.58	6		clear				6	18	6	31	6	0	37	573	61	512	69	11	0	80	305	252	53	178	21	0	199	354	173	181	12	8	0	20	344	125	219									lastovskiy_s
Zaslonovo	1988-04-30	48.07	148.05	5_6		clear				6	18	6	18	3	0	21	594	70	524	20	18	0	38	343	288	55	90	23	0	113	467	236	231	3	0	0	3	347	127	220			450	200					lastovskiy_s
Zaslonovo	1988-05-01	47.59	144.18	5_6		clear				6	18	6	5	2	0	7	601	73	528	10	36	0	46	388	332	57	124	50	0	174	641	290	351	0	0	0	0	347	127	220									lastovskiy_s
Zaslonovo	1988-05-02	48.04	144.11	6		clear				6	18	6	16	5	0	21	622	86	536	9	38	0	47	436	374	62	200	67	0	267	908	344	564	0	0	0	0	347	127	220									lastovskiy_s
Zaslonovo	1988-05-03	48.06	143.58	6		clear				6	18	6	4	6	0	10	632	92	540	31	40	0	71	507	431	76	70	64	0	134	1042	404	638	10	10	0	20	367	137	230									lastovskiy_s
Zaslonovo	1988-05-04	48.10	143.30	4_5		cloudy				6	18	6	226	50	0	276	908	146	762	32	20	0	52	559	454	105	150	52	0	202	1244	448	796	2	3	0	5	372	140	232									lastovskiy_s
Zaslonovo	1988-05-05	48.19	143.17	6		cloudy				6	18	6	61	28	0	89	997	171	826	23	46	0	69	628	498	130	165	31	0	196	1440	479	961	10	16	0	26	398	156	242									lastovskiy_s
Zaslonovo	1988-05-09	56.59	143.31	5_6		clear				6	18	6	7	0	0	7	1004	175	829	116	52	0	168	796	625	171	130	21	0	151	1591	500	1091	3	0	0	3	401	156	245									lastovskiy_s
Zaslonovo	1988-05-10	57.26	144.03	5_6		clear				6	18	6	8	0	8	8	1012	180	832	152	41	0	193	989	736	253	61	48	0	109	1700	548	1152	2	0	0	2	403	156	247			1000	450					lastovskiy_s
Zaslonovo	1988-05-11	57.07	144.06	5_6		clear				6	18	6	9	10	0	19	1031	190	841	100	90	0	190	1179	837	342	145	46	0	191	1891	594	1297	0	0	0	0	403	156	247									lastovskiy_s
Zaslonovo	1988-05-12	57.15	144.57	4_5		clear				6	18	6	16	0	0	16	1047	206	841	67	141	0	208	1387	978	409	58	65	0	123	2014	659	1355	2	1	0	3	406	157	249									lastovskiy_s
Zaslonovo	1988-05-13	57.28	146.21	5		cloudy				6	18	6	0	0	0	0	1047	206	841	8	19	0	27	1414	997	417	4	20	0	24	2038	679	1359	0	0	0	0	406	157	249									lastovskiy_s
Zaslonovo	1988-05-14	57.32	146.18	6		cloudy				6	18	6	0	2	0	2	1049	208	841	26	86	0	112	1526	1083	443	21	37	0	58	2096	716	1380	0	2	0	2	408	159	249									lastovskiy_s
Zaslonovo	1988-05-15	57.43	145.39	5_6		cloudy				6	18	6	7	0	0	7	1056	215	841	21	70	0	91	1617	1152	465	26	42	0	68	2164	758	1406	2	0	0	2	410	159	251									lastovskiy_s
Zaslonovo	1988-05-16	58.00	146.00	4_5		cloudy				6	18	6	3	3	0	6	1062	221	841	12	28	0	40	1657	1180	477	24	19	0	43	2207	777	1430	1	0	0	1	411	159	252									lastovskiy_s
Zaslonovo	1988-05-17	58.44	145.38	5_6		cloudy				6	18	6	8	7	0	15	1077	228	849	0	1	0	1	1658	1181	477	10	0	0	10	2217	787	1430	1	0	0	1	412	159	253									lastovskiy_s
Zaslonovo	1988-05-18	58.37	144.05	5_6		cloudy				6	18	6	52	253	0	305	1382	463	919	3	9	0	12	1670	1190	480	89	9	0	98	2315	796	1519	17	0	0	17	429	159	270									lastovskiy_s
Zaslonovo	1988-05-19	58.44	143.19	5_6		cloudy				6	18	6	34	110	0	144	1526	573	953	1	8	0	9	1679	1198	481	47	2	0	49	2364	798	1566	2	0	0	2	431	159	272									lastovskiy_s
Zaslonovo	1988-05-20	58.30	143.08	5_6		cloudy				6	18	6	1	8	0	9	1535	581	954	1	3	0	4	1683	1201	482	71	3	0	74	2438	801	1637	0	0	0	0	431	159	272			150	60					lastovskiy_s
Zaslonovo	1988-05-22	58.17	141.58	4		cloudy				6	18	6	15	90	0	105	1640	671	969	8	18	0	26	1709	1219	490	435	47	0	482	2920	848	2072	8	1	0	9	440	160	280									lastovskiy_s
Zaslonovo	1988-05-23	58.05	141.21	3_4		clear				6	18	6	1	91	0	92	1732	762	970	0	31	0	31	1740	1250	490	314	86	0	400	3320	934	2386	8	3	0	11	451	163	288									lastovskiy_s
Zaslonovo	1988-05-24	56.58	140.20	6		clear				6	18	6	1	36	0	37	1769	798	971	2	22	0	24	1764	1273	491	113	19	0	132	3452	953	2499	7	2	0	9	460	165	295									lastovskiy_s
Zaslonovo	1988-05-25	56.34	140.09	4_5		clear				6	18	6	10	144	0	154	1923	943	980	2	18	0	20	1784	1292	492	0	48	0	48	3500	1001	2499	3	4	0	7	467	169	298									lastovskiy_s
Zaslonovo	1988-05-26	56.22	139.41	3_4		clear				6	18	6	20	409	0	429	2352	1350	1002	2	20	0	22	1806	1313	493	0	0	0	0	3500	1001	2499	64	0	0	64	531	169	362									lastovskiy_s
Zaslonovo	1988-05-27	56.01	138.33	3_4		clear				6	18	6	6	105	0	111	2463	1455	1008	0	8	0	8	1814	1321	493	259	33	0	292	3792	1034	2758	10	2	0	12	543	171	372									lastovskiy_s
Zaslonovo	1988-05-28	55.43	138.22	5_6		cloudy				6	18	6	14	193	0	207	2670	1648	1022	0	6	0	6	1820	1327	493	122	36	0	158	3950	1070	2880	22	1	0	23	566	172	394									lastovskiy_s
Zaslonovo	1988-05-29	55.37	138.35	4_5		clear				6	18	6	28	207	0	235	2905	1855	1050	0	9	0	9	1829	1336	493	83	16	0	99	4049	1086	2963	2	0	0	2	568	172	396			2300	1100					lastovskiy_s
Zaslonovo	1988-06-01	55.49	137.19	5_6		clear				6	18	6	240	18	0	258	3163	2086	1077	0	4	0	4	1833	1340	493	0	0	0	0	4049	1086	2963	55	12	0	67	635	184	451									lastovskiy_s
Zaslonovo	1988-06-02	55.49	137.13	5_6		cloudy				6	18	6	52	7	0	59	3222	2132	1090	0	0	0	0	1833	1340	493	0	0	0	0	4049	1086	2963	16	4	0	20	655	188	467									lastovskiy_s
Zaslonovo	1988-06-03	55.29	138.12	4_5		clear				6	18	6	300	93	0	393	3615	2475	1140	0	10	0	10	1843	1350	493	16	1	0	17	4066	1087	2979	2	0	0	2	657	188	469									lastovskiy_s
Zaslonovo	1988-06-04	55.34	139.40	5		clear				6	18	6	23	0	0	23	3638	2488	1150	0	3	0	3	1846	1353	493	263	2	0	265	4331	1089	3242	1	0	0	1	658	188	470									lastovskiy_s
Zaslonovo	1988-06-05	55.33	139.40	4_5		clear				6	18	6	24	0	0	24	3662	2512	1150	0	0	0	0	1846	1353	493	109	0	0	109	4440	1089	3351	0	0	0	0	658	188	470									lastovskiy_s
Zaslonovo	1988-06-07	55.08	138.16	6_7		cloudy				6	18	6	87	15	0	102	3764	2593	1171	0	0	0	0	1846	1353	493	0	0	0	0	4440	1089	3351	3	0	0	3	661	188	473									lastovskiy_s
Zaslonovo	1988-06-08	55.01	138.20	5_6		cloudy				6	18	6	130	16	0	146	3910	2702	1208	0	0	0	0	1846	1353	493	0	0	0	0	4440	1089	3351	4	2	0	6	667	190	477									lastovskiy_s
Zaslonovo	1988-06-09	55.14	138.25	5_6		clear				6	18	6	43	10	0	53	3963	2742	1221	0	0	0	0	1846	1353	493	0	0	0	0	4440	1089	3351	2	0	0	0	669	190	479			2600	1300					lastovskiy_s
Zaslonovo	1988-06-12	54.05	140.20	5_6		clear				6	18	6	8	0	0	8	3971	2748	1223	0	0	0	0	1846	1353	493	56	4	0	60	4500	1096	3404	0	0	0	0	669	190	479									lastovskiy_s
Zaslonovo	1988-06-13	55.52	139.12	2_3		clear				6	18	6	20	4	0	24	3995	2771	1224	34	5	0	39	1885	1382	503	56	4	0	60	4500	1096	3404	0	0	0	0	669	190	479									lastovskiy_s
Zaslonovo	1988-06-14	55.20	137.57	4_5		clear				6	18	6	150	21	0	171	4166	2930	1236	14	3	0	17	1902	1399	503	56	4	0	60	4500	1096	3404	9	0	0	9	678	190	488									lastovskiy_s
Zaslonovo	1988-06-15	55.20	137.52	6		clear				6	18	6	101	18	0	119	4285	3029	1256	7	0	0	7	1909	1406	503	56	4	0	60	4500	1096	3404	1	0	0	1	679	190	489									lastovskiy_s
Zaslonovo	1988-06-17	55.30	138.00	3_4		clear				6	18	6	53	0	0	53	4338	3077	1261	0	0	0	0	1909	1406	503	0	0	0	0	4500	1096	3404	7	0	0	7	686	190	496									lastovskiy_s
Zaslonovo	1988-06-18	55.30	137.33	3_4		clear				6	18	6	151	8	0	159	4497	3227	1270	0	0	0	0	1909	1406	503	0	0	0	0	4500	1096	3404	3	0	0	3	689	190	499									lastovskiy_s
Zaslonovo	1988-06-19	55.31	137.30	5_6		clear				6	18	6	139	6	0	145	4642	3370	1272	0	0	0	0	1909	1406	503	0	0	0	0	4500	1096	3404	3	1	0	4	693	191	502									lastovskiy_s
Zaslonovo	1988-06-20	55.25	138.04	3_4		clear				6	18	6	101	13	0	114	4756	3470	1286	15	0	0	15	1924	1421	503	0	0	0	0	4500	1096	3404	2	1	0	3	696	192	504			2650	1320					lastovskiy_s
Zaslonovo	1988-06-22	54.17	139.34	3_4		cloudy				6	18	6	245	56	0	301	5057	3759	1298	1	0	0	1	1925	1422	503	0	0	0	0	4500	1096	3404	17	4	0	21	717	196	521									lastovskiy_s
Zaslonovo	1988-06-24	54.28	139.30	3_4		cloudy				6	18	6	220	46	0	266	5323	4017	1306	0	0	0	0	1925	1422	503	0	0	0	0	4500	1096	3404	5	1	0	6	723	197	526									lastovskiy_s
Zaslonovo	1988-06-25	54.35	138.56	5__6		cloudy				6	18	6	101	30	0	131	5454	4140	1314	0	0	0	0	1925	1422	503	0	0	0	0	4500	1096	3404	4	0	0	0	727	197	530									lastovskiy_s
Zaslonovo	1988-06-26	54.29	139.34	3_4		clear				6	18	6	200	34	0	234	5688	4367	1321	0	0	0	0	1925	1422	503	0	0	0	0	4500	1096	3404	1	0	0	0	728	197	531									lastovskiy_s
Zaslonovo	1988-06-27	54.44	139.43	3_4		clear				6	18	6	250	51	0	301	5989	4668	1321	0	0	0	0	1925	1422	503	0	0	0	0	4500	1096	3404	4	0	0	0	732	197	535									lastovskiy_s
Zaslonovo	1988-06-29	53.43	140.38	3_4		cloudy				6	18	6	8	0	0	8	5997	4676	1321	1	0	0	1	1926	1423	503	0	0	0	0	4500	1096	3404	23	0	0	0	755	197	558			2880	1400					lastovskiy_s
Zagorskiy	1988-04-23	58.00	156.00	6_7		clear	8	N		6	18	6	0	0	0	0	0	0	0	0	0	0	0	0	0	0	0	0	0	0	0	0	0	30	0	0	30	30	0	30					3	0	0	0	yermakov_oe
Zagorskiy	1988-04-26	58.10	153.40	5_6		cloudy	11	N		6	18	6	1	2	0	3	3	2	1	30	0	0	30	30	21	9	26	0	0	26	26	0	26	0	0	0	0	30	0	30					1	0	0	0	yermakov_oe
Zagorskiy	1988-04-27	57.50	153.40	5_6		cloudy	10	S_SW		6	18	6	0	3	0	3	6	3	0	20	12	0	32	62	17	15	40	7	0	47	73	7	40	0	0	0	0	30	0	30					2	0	0	0	yermakov_oe
Zagorskiy	1988-04-28	58.10	153.40	5_6		clear	8	SW		6	18	6	2	2	0	4	10	7	3	12	21	0	33	95	21	12	48	4	0	52	125	4	48	0	0	0	0	30	0	30					3	0	0	0	yermakov_oe
Zagorskiy	1988-04-30	58.05	153.20	3_4		clear	8	W		5	15	5	0	0	0	0	10	7	3	0	0	0	0	95	21	12	0	0	0	0	125	4	48	0	0	0	0	30	0	30					0	0	0	0	yermakov_oe
Zagorskiy	1988-05-01	58.00	153.20	4_5		clear	7	W		6	18	6	0	0	0	0	10	7	3	0	50	0	50	145	84	61	5	45	0	50	175	41	134	0	0	0	0	30	0	30					2	0	0	0	yermakov_oe
Zagorskiy	1988-05-02	58.10	153.50	3_4		clear	5	W		6	18	6	0	8	0	8	18	13	5	50	90	0	140	285	215	70	8	30	0	38	213	61	152	0	0	0	0	30	0	30					0	0	0	0	yermakov_oe
Zagorskiy	1988-05-03	58.10	153.00	3_4		clear	7	NW		6	18	6	0	3	0	3	21	16	5	28	100	0	128	413	321	92	5	22	0	27	240	74	166	0	0	0	0	30	0	30					1	0	0	0	yermakov_oe
Zagorskiy	1988-05-04	58.20	151.00	2_3		clear	7	NW		6	18	6	0	1	0	1	22	17	5	51	52	0	103	516	406	110	3	28	0	31	271	95	176	0	0	0	0	30	0	30					0	0	0	0	yermakov_oe
Zagorskiy	1988-05-05	58.20	151.00	3_4		clear	8	N_E		6	18	6	0	1	0	1	23	18	5	30	6	0	36	552	433	119	1	2	0	3	274	97	177	0	0	0	0	30	0	30					4	0	0	0	yermakov_oe
Zagorskiy	1988-05-06	58.20	151.00	3_4		cloudy	10	E		6	18	6	1	2	0	3	26	20	6	11	30	0	41	593	467	126	5	46	0	51	325	127	198	0	0	0	0	30	0	30					0	0	0	0	yermakov_oe
Zagorskiy	1988-05-08	57.40	146.50	4_5		clear	5	W		6	18	6	0	0	0	0	26	20	6	0	100	0	100	693	567	126	40	25	0	65	390	145	245	0	0	0	0	30	0	30					2	0	0	0	yermakov_oe
Zagorskiy	1988-05-09	57.40	146.50	4_5		clear	5	W		6	18	6	0	0	0	0	26	20	6	0	162	0	162	855	583	272	0	0	0	0	390	145	245	0	0	0	0	30	0	30					0	0	0	0	yermakov_oe
Zagorskiy	1988-05-10	57.40	146.50	4_5		clear	5	W		6	18	6	0	0	0	0	26	20	6	0	113	0	113	968	696	272	28	12	0	40	430	157	273	0	0	0	0	30	0	30					0	0	0	0	yermakov_oe
Zagorskiy	1988-05-11	57.40	146.50	3_4		clear	5	W		6	18	6	3	2	0	5	31	22	9	0	332	0	332	1300	936	364	0	0	0	0	430	157	273	0	5	0	5	35	3	32					0	0	0	0	yermakov_oe
Zagorskiy	1988-05-12	57.40	146.50	3_4		clear	5	W		6	18	6	4	2	0	6	37	24	13	0	0	0	0	1300	936	364	52	27	0	79	509	184	325	0	0	0	0	35	3	32					0	0	0	0	yermakov_oe
Zagorskiy	1988-05-14	58.40	150.30	4_5		fog	5	E		6	18	6	26	74	0	100	137	24	113	0	0	0	0	1300	936	364	0	0	0	0	509	184	325	0	0	0	0	35	3	32					1	0	0	0	yermakov_oe
Zagorskiy	1988-05-15	58.50	150.45	4_5		fog	5	E		6	18	6	20	66	0	86	223	25	198	0	0	0	0	1300	936	364	0	0	0	0	509	184	325	0	0	0	0	35	3	32					0	0	0	0	yermakov_oe
Zagorskiy	1988-05-16	58.45	150.40	4_5		fog	4	E		6	18	6	87	133	0	220	443	25	418	0	0	0	0	1300	936	364	0	0	0	0	509	184	325	0	0	0	0	35	3	32					0	0	0	0	yermakov_oe
Zagorskiy	1988-05-17	58.45	150.40	5_6		fog	5	E		6	18	6	79	121	0	200	643	25	618	0	0	0	0	1300	936	364	0	0	0	0	509	184	325	0	0	0	0	35	3	32					0	0	0	0	yermakov_oe
Zagorskiy	1988-05-18	58.45	150.40	4_5		fog	6	N		6	18	6	0	0	0	0	643	25	618	0	0	0	0	1300	936	364	100	0	0	100	609	184	425	0	0	0	0	35	3	32					0	0	0	0	yermakov_oe
Zagorskiy	1988-05-19	58.10	150.20	4_5		fog	5	NE																																									yermakov_oe
Zagorskiy	1988-05-20	58.35	153.10	3_4		clear	6	NE		6	18	6	0	114	0	114	757	25	732	0	0	0	0	1300	936	364	100	0	0	100	709	184	525	0	0	0	0	35	3	32					3	0	0	0	yermakov_oe
Zagorskiy	1988-05-21	58.50	150.30	4_5		clear	6	NE		6	18	6	105	152	0	257	1014	25	989	0	0	0	0	1300	936	364	0	0	0	0	709	184	525	0	0	0	0	35	3	32					0	0	0	0	yermakov_oe
Zagorskiy	1988-05-22	59.00	147.50	3_4		clear	6	NE		6	18	6	43	107	0	150	1164	82	1082	0	0	0	0	1300	936	364	0	0	0	0	709	184	525	0	0	0	0	35	3	32					2	0	0	0	yermakov_oe
Zagorskiy	1988-05-23	59.00	144.20	3_4		clear	5	NE_S		6	18	6	0	50	0	50	1214	82	1132	0	0	0	0	1300	936	364	99	1	0	100	809	187	622	0	0	0	0	35	3	32					0	0	0	0	yermakov_oe
Zagorskiy	1988-05-24	58.30	147.30	4_5		clear	5	W		6	18	6	0	25	0	25	1239	107	1132	0	0	0	0	1300	936	364	147	27	0	174	983	214	769	0	0	0	0	35	3	32					3	0	0	0	yermakov_oe
Zagorskiy	1988-05-25	58.30	147.30	3_4		clear	5	W		6	18	6	0	13	0	13	1252	116	1136	34	43	0	77	1377	961	416	34	43	0	77	1080	221	859	0	0	0	0	35	3	32					0	0	0	0	yermakov_oe
Zagorskiy	1988-05-26	58.35	147.40	4_5		clear	5	SW		6	18	6	0	0	0	0	1252	116	1136	15	74	0	89	1466	1050	416	88	6	0	94	1174	227	947	0	0	0	0	35	3	32					0	0	0	0	yermakov_oe
Zagorskiy	1988-05-27	58.50	150.20	3_4		clear	5	W		6	18	6	0	265	0	265	1517	381	1136	0	0	0	0	1466	1050	416	10	7	0	17	1191	234	957	59	0	0	59	94	3	91					1	0	0	0	yermakov_oe
Zagorskiy	1988-05-28	58.50	150.20	3_4		clear	5	W		6	18	6	0	203	0	203	1720	584	1136	0	2	0	2	1468	1052	416	4	4	0	8	1199	238	961	51	0	0	51	145	3	142					0	0	0	0	yermakov_oe
Zagorskiy	1988-05-29	58.50	150.20	3_4		clear	6	W		6	18	6	0	32	0	32	1752	616	1136	0	0	0	0	1468	1052	416	192	10	0	202	1401	248	1153	59	0	0	59	204	3	201					2	0	0	0	yermakov_oe
Zagorskiy	1988-05-30	58.15	148.20	3_4		fog	7	W_SW		6	18	6	0	0	0	0	1752	616	1136	0	0	0	0	1468	1052	416	467	19	0	486	1887	267	1620	0	0	0	0	204	3	201					0	0	0	0	yermakov_oe
Zagorskiy	1988-05-31	58.50	150.20	3_4		cloudy	7	SW		6	18	6	0	0	0	0	1752	616	1136	0	0	0	0	1468	1052	416	0	0	0	0	1887	267	1620	200	0	0	200	404	3	401					0	0	0	0	yermakov_oe
Zagorskiy	1988-06-02	54.25	142.30	4_5		fog	5	S		6	18	6	0	0	0	0	1752	616	1136	17	9	0	26	1494	1072	422	157	0	0	157	2044	279	1765	0	0	0	0	404	3	401					0	0	0	0	yermakov_oe
Zagorskiy	1988-06-03	53.40	143.30	5_6		clear	5	W		6	18	6	0	0	0	0	1752	616	1136	5	1	0	6	1500	1078	422	63	7	0	70	2114	286	1828	0	0	0	0	404	3	401					0	0	0	0	yermakov_oe
Zagorskiy	1988-06-04	54.15	141.00	6_7		fog	6	NW		6	18	6	0	0	0	0	1752	616	1136	0	0	0	0	1500	1078	422	100	0	0	100	2214	286	1928	0	0	0	0	404	3	401					1	0	0	0	yermakov_oe
Zagorskiy	1988-06-05	54.40	141.25	6_7		fog	7	N		6	18	6	6	416	0	422	2174	1032	1142	106	88	0	194	1694	1166	528	113	0	0	113	2327	286	2041	4	0	0	4	408	3	405					3	0	0	0	yermakov_oe
Zagorskiy	1988-06-09	59.41	154.38	3_4		no_further_data				6	18	6	0	136	0	136	2310	1112	1198	16	0	0	16	1710	1175	535	0	0	0	0	2327	286	2041	36	2	0	38	198	35	193									yermakov_oe
Zagorskiy	1988-06-10	59.41	154.30	3_4						6	18	6	130	344	0	474	2784	1456	1328	19	18	0	37	1747	1193	554	0	0	0	0	2327	286	2041	78	2	0	80	278	37	241									yermakov_oe
Zagorskiy	1988-06-11	59.42	154.27	3_4						6	18	6	36	111	0	147	2931	1567	1364	23	10	0	33	1780	1203	577	0	0	0	0	2327	286	2041	37	0	0	37	315	37	278									yermakov_oe
Zagorskiy	1988-06-15	55.27	136.44	3_4						6	18	6	122	0	0	122	3053	1679	1374	0	0	0	0	1780	1203	577	0	0	0	0	2327	286	2041	15	0	0	15	330	39	291									yermakov_oe
Zagorskiy	1988-06-16	55.58	138.56	4_5						6	18	6	31	0	0	31	3084	1707	1377	31	0	0	31	1811	1233	578	131	0	0	131	2496	297	2199	0	0	0	0	330	39	291									yermakov_oe
Zagorskiy	1988-06-17	55.28	140.18	4_5						6	18	6	11	0	0	11	3095	1717	1378	4	0	0	4	1815	1237	578	189	0	0	189	2685	303	2382	2	0	0	2	332	39	293									yermakov_oe
Zagorskiy	1988-06-18	55.02	140.23	3_4						6	18	6	42	0	0	42	3137	1757	1380	8	0	0	8	1823	1244	579	306	0	0	306	2991	318	2673	3	0	0	3	335	41	294									yermakov_oe
Zagorskiy	1988-06-19	55.12	141.08	4_5						6	18	6	25	0	0	25	3162	1781	1381	25	0	0	25	1848	1265	583	265	0	0	265	3256	325	2931	0	0	0	0	335	41	294									yermakov_oe
Zagorskiy	1988-06-20	54.05	140.10	4_5						6	18	6	69	0	0	69	3231	1850	1381	0	0	0	0	1848	1265	583	0	0	0	0	3256	325	2931	10	0	0	10	345	44	301									yermakov_oe
Zagorskiy	1988-06-21	54.17	140.35	3_4						6	18	6	153	0	0	153	3384	2003	1381	0	0	0	0	1848	1265	583	1	0	0	1	3257	326	2931	16	0	0	16	361	44	317									yermakov_oe
Zagorskiy	1988-06-22	55.17	140.24	3_4						6	18	6	47	0	0	47	3431	2050	1381	9	0	0	0	1857	1274	583	70	0	0	70	3327	336	2991	2	0	0	2	363	44	319									yermakov_oe
Zagorskiy	1988-06-23	53.39	140.21	4_5						6	18	6	42	0	0	42	3473	2092	1381	0	0	0	0	1857	1274	583	0	0	0	0	3327	336	2991	29	0	0	29	392	44	348									yermakov_oe
Zagorskiy	1988-06-25	55.14	136.16	4_5						6	18	6	0	0	0	0	3473	2092	1381	0	0	0	0	1857	1274	583	0	0	0	0	3327	336	2991	23	3	0	26	418	47	371					0	0	0	2	yermakov_oe
Zagorskiy	1988-06-27	55.30	138.30	3_4						6	18	6	0	0	0	0	3473	2092	1381	7	0	0	7	1864	1281	583	0	0	0	0	3327	336	2991	0	0	0	0	418	82	371					0	1	0	0	yermakov_oe
Zagorskiy	1988-06-28	53.56	140.28	3						6	18	6	0	0	0	0	3473	2092	1381	3	0	0	3	1867	1284	583	0	0	0	0	3327	336	2991	44	36	0	82	498	82	416					0	0	0	4	yermakov_oe
Zagorskiy	1988-06-29	53.43	140.36	2_3						6	18	6	0	0	0	0	3473	2092	1381	0	0	0	0	1867	1284	583	0	0	0	0	3327	336	2991	32	1	0	33	531	83	448					0	0	0	3	yermakov_oe
Zagorskiy	1988-06-30	53.42	140.34	2_3						6	18	6	0	0	0	0	3473	2092	1381	0	0	0	0	1867	1284	583	0	0	0	0	3327	336	2991	14	0	0	14	545	83	462			2100	840	6	0	0	6	yermakov_oe
Zverevo	1988-04-14	55.28	146.58	3_4		cloudy	calm			7	21	7	3	0	0	3	3	3	0	4	0	0	4	4	2	2	80	0	29	109	109	3	106	0	0	0	0	0	0	0									lastovskiy_s
Zverevo	1988-04-17	50.09	145.42	2_3		clear	5	S		7	21	7	1	0	0	1	4	3	1	0	0	0	0	4	2	2	127	0	27	154	263	7	256	0	0	0	0	0	0	0									lastovskiy_s
Zverevo	1988-04-18	49.12	145.28	2_3		clear	calm			7	21	7	8	0	0	8	12	7	5	7	0	0	7	11	8	3	118	0	21	139	402	8	394	0	0	0	0	0	0	0									lastovskiy_s
Zverevo	1988-04-19	48.16	145.44	2_3		cloudy	6	NE		7	21	7	5	0	0	5	17	8	9	26	0	0	26	37	27	10	28	0	0	28	430	15	415	1	1	0	2	2	1	1									lastovskiy_s
Zverevo	1988-04-21	48.22	143.04	2_3		clear	calm			7	21	7	72	0	0	72	89	14	75	14	10	0	24	61	44	17	3	0	0	3	433	15	418	23	10	0	33	35	11	24									lastovskiy_s
Zverevo	1988-04-22	48.28	143.15	2_3		clear	4	S		7	21	7	140	5	0	145	234	21	213	10	6	0	16	77	53	24	0	0	0	0	433	15	418	30	15	0	45	80	26	54									lastovskiy_s
Zverevo	1988-04-24	48.05	143.09	3_4		clear	calm			7	21	7	103	5	0	108	342	28	314	16	9	0	25	102	64	38	11	0	0	11	444	15	429	41	15	0	56	136	41	95									lastovskiy_s
Zverevo	1988-04-25	47.40	143.07	3_4		clear	calm			7	21	7	25	0	0	25	367	29	338	6	2	0	8	110	66	44	99	0	13	112	556	15	541	13	0	0	13	149	41	108									lastovskiy_s
Zverevo	1988-04-26	48.07	143.23	3_4		clear	calm			7	21	7	31	6	0	37	404	35	369	8	5	0	13	123	74	49	7	2	0	9	565	17	548	27	7	0	34	183	48	135									lastovskiy_s
Zverevo	1988-04-27	48.15	143.31	4_6		cloudy	4	SE		7	21	7	106	27	0	133	573	69	504	10	13	0	23	146	89	57	19	8	0	27	592	25	567	28	14	0	42	225	62	163			441	208					lastovskiy_s
Zverevo	1988-04-28	48.17	143.41	3_4		clear	6	SW		7	21	7	65	7	0	72	609	80	529	34	26	0	60	206	120	86	16	9	0	25	617	33	584	10	1	0	11	236	63	173									lastovskiy_s
Zverevo	1988-04-29	48.20	143.37	3_4		cloudy	4	NE		7	21	7	59	19	0	78	687	102	585	16	11	0	27	233	133	100	14	10	0	24	641	43	598	9	2	0	11	247	65	182									lastovskiy_s
Zverevo	1988-04-30	48.24	143.33	3_4		cloudy	3	NE		7	21	7	1	4	0	5	692	106	586	0	28	0	28	261	161	100	124	39	0	163	804	82	722	3	0	0	3	250	65	185									lastovskiy_s
Zverevo	1988-05-01	48.24	143.33	3_4		clear	6	SSE		7	21	7	21	3	0	24	716	111	605	4	11	0	15	276	174	102	91	10	0	101	905	95	810	0	1	0	1	251	66	185									lastovskiy_s
Zverevo	1988-05-03	52.00	144.31	5_6		cloudy	6	NE		7	21	7	0	1	0	1	717	112	605	7	15	0	22	298	189	109	300	153	0	453	1358	263	1095	1	1	0	2	253	67	186									lastovskiy_s
Zverevo	1988-05-04	51.54	144.12	4_6		cloudy	4	NE		7	21	7	1	3	0	4	721	115	606	4	7	0	11	309	196	113	136	43	0	179	1537	311	1226	1	0	0	1	254	67	187									lastovskiy_s
Zverevo	1988-05-10	57.16	145.30	3_4		clear	calm			7	21	7	2	8	0	10	731	123	608	154	282	0	436	745	478	267	80	36	0	116	1653	363	1290	2	0	0	2	256	67	189									lastovskiy_s
Zverevo	1988-05-11	57.21	145.19	3_4		clear	calm			7	21	7	2	3	0	5	736	126	610	105	111	0	216	961	589	372	56	65	0	121	1774	431	1343	2	0	0	2	258	67	191									lastovskiy_s
Zverevo	1988-05-12	57.20	145.07	3_4		clear	calm			7	21	7	1	1	0	2	738	127	611	21	15	0	36	997	604	393	38	13	0	51	1825	444	1381	1	0	0	1	259	67	192									lastovskiy_s
Zverevo	1988-05-13	57.48	145.38	3_4		cloudy	3	SE		7	21	7	10	7	0	17	755	134	621	39	29	0	68	1065	633	432	34	28	0	62	1887	472	1415	1	0	0	1	260	67	193			882	416					lastovskiy_s
Zverevo	1988-05-14	57.32	146.40	5		clear	3	E		7	21	7	1	3	0	4	759	137	622	22	58	0	80	1145	691	454	30	19	0	49	1936	491	1445	1	0	0	1	261	67	194									lastovskiy_s
Zverevo	1988-05-15	57.37	146.56	4_5		clear	calm			7	21	7	8	4	0	12	771	141	630	23	35	0	58	1203	726	477	13	29	0	42	1978	520	1458	0	0	0	0	261	67	194									lastovskiy_s
Zverevo	1988-05-16	57.53	147.17	3_4		cloudy	6	NE		7	21	7	7	29	0	36	807	170	637	10	48	0	58	1261	774	487	71	21	0	92	2070	541	1529	5	0	0	5	266	67	199									lastovskiy_s
Zverevo	1988-05-18	57.48	144.16	4_5		clear	calm			7	21	7	0	7	0	7	814	177	637	40	3	0	43	1304	785	519	34	7	0	41	2111	554	1557	1	1	0	2	268	68	200									lastovskiy_s
Zverevo	1988-05-19	58.09	142.46	4_5		clear	5	SE		7	21	7	11	10	0	21	835	215	620	4	30	0	34	1338	799	539	161	15	0	176	2287	594	1693	1	0	0	1	269	68	201									lastovskiy_s
Zverevo	1988-05-21	58.27	145.11	4_5		clear	calm			7	21	7	18	15	0	33	868	215	653	16	4	0	20	1358	799	559	220	11	0	231	2518	594	1924	2	0	0	2	271	68	203									lastovskiy_s
Zverevo	1988-05-23	59.05	148.03	5_6		clear	calm			7	21	7	75	46	0	121	989	301	688	20	7	0	27	1385	820	565	56	11	0	67	2585	613	1972	8	0	0	8	279	68	211									lastovskiy_s
Zverevo	1988-05-24	58.33	147.33	4_5		clear	3	W		7	21	7	53	42	0	95	1084	375	709	23	18	0	41	1426	838	588	347	36	0	383	2968	658	2310	8	1	0	9	288	69	219									lastovskiy_s
Zverevo	1988-05-25	58.38	146.50	4_5		clear	5	NE		7	21	7	96	165	0	261	1345	587	758	15	20	0	35	1461	858	603	239	16	0	255	3223	674	2549	27	1	0	28	316	70	246									lastovskiy_s
Zverevo	1988-05-26	58.16	147.04	3_4		clear	4	E		7	21	7	33	95	0	128	1473	691	782	3	7	0	10	1471	865	606	443	9	0	452	3675	683	2992	11	3	0	14	330	73	257			1323	624					lastovskiy_s
Zverevo	1988-05-27	58.31	147.28	3_4		clear	4	E		7	21	7	2	34	0	36	1509	725	784	0	3	0	3	1474	868	777	403	14	0	417	4092	697	3395	2	0	0	2	332	73	259									lastovskiy_s
Zverevo	1988-05-28	58.07	147.39	4_5		clear	calm			7	21	7	3	23	0	26	1535	748	787	25	13	0	38	1512	883	629	3	31	0	34	4126	728	3398	2	1	0	3	335	74	261									lastovskiy_s
Zverevo	1988-05-29	58.19	148.37	4_5		clear	calm			7	21	7	116	29	0	145	1680	893	787	0	34	0	34	1546	917	629	0	136	0	136	4262	864	3398	5	0	0	5	340	74	266									lastovskiy_s
Zverevo	1988-05-30	58.13	148.03	3_4		clear	3	SW		7	21	7	30	41	0	71	1751	964	787	3	7	0	10	1556	927	619	14	59	0	73	4335	937	3398	2	1	0	3	343	75	268									lastovskiy_s
Zverevo	1988-06-01	55.53	138.39	3_4		clear	3	S		7	21	7	222	59	0	281	2032	1245	787	0	4	0	4	1560	931	629	4	3	0	7	4342	944	3398	1	4	0	5	348	79	269									lastovskiy_s
Zverevo	1988-06-02	55.43	137.46	3_4		clear	calm			7	21	7	245	174	0	419	2451	1664	787	0	7	0	7	1567	938	629	0	0	0	0	4342	944	3398	13	0	0	13	361	79	282									lastovskiy_s
Zverevo	1988-06-03	55.35	137.38	3_4		clear	calm			7	21	7	183	93	0	276	2727	1940	787	0	15	0	15	1582	953	629	0	0	0	0	4342	944	3398	4	2	0	6	367	81	286									lastovskiy_s
Zverevo	1988-06-04	55.34	137.23	3_4		clear	3	NE		7	21	7	162	69	0	231	2958	2171	787	0	5	0	5	1587	958	629	0	0	0	0	4342	944	3398	14	0	0	14	381	81	300									lastovskiy_s
Zverevo	1988-06-05	55.36	137.40	3_4		clear	calm			7	21	7	127	81	0	208	3166	2379	787	0	6	0	6	1593	968	629	0	0	0	0	4342	944	3398	5	2	0	7	388	83	305									lastovskiy_s
Zverevo	1988-06-06	55.29	138.24	3_4		cloudy	3	SE		7	21	7	120	58	0	178	3344	2557	787	0	6	0	6	1599	970	629	4	4	0	8	4350	948	3402	0	2	0	2	390	85	305			1764	832					lastovskiy_s
Zverevo	1988-06-07	55.24	138.10	3_4		cloudy	3	N		7	21	7	102	71	0	173	3517	2730	787	0	0	0	0	1599	970	629	4	4	0	8	4358	952	3406	1	0	0	1	391	85	306									lastovskiy_s
Zverevo	1988-06-08	55.18	137.54	3_4		clear	calm			7	21	7	55	27	0	82	3599	2812	787	0	1	0	1	1600	971	629	1	0	0	1	4359	952	3407	2	0	0	2	393	85	308									lastovskiy_s
Zverevo	1988-06-09	55.32	136.42	3_4		clear	calm			7	21	7	66	17	0	83	3682	2895	787	0	2	0	2	1602	973	629	0	0	0	0	4359	952	3407	39	4	0	43	436	89	347									lastovskiy_s
Zverevo	1988-06-13	55.30	136.43	3_4		cloudy	calm			7	21	7	27	28	0	55	3737	2950	787	0	0	0	0	1602	973	629	0	0	0	0	4359	952	3407	14	3	0	17	453	92	361									lastovskiy_s
Zverevo	1988-06-14	55.23	137.12	3_4		cloudy	calm			7	21	7	231	47	0	278	4015	3228	787	0	1	0	1	1603	974	629	0	0	0	0	4359	952	3407	3	0	0	3	456	92	364									lastovskiy_s
Zverevo	1988-06-15	55.22	136.59	3_4		cloudy	3	N		7	21	7	130	36	0	166	4181	3394	787	0	0	0	0	1603	974	629	2	0	0	2	4361	952	3409	10	0	0	10	466	92	374									lastovskiy_s
Zverevo	1988-06-16	55.34	138.37	3_4		cloudy	3	NE		7	21	7	92	21	0	113	4294	3507	787	8	13	0	21	1624	987	637	46	11	0	57	4418	963	3455	0	0	0	0	466	92	374									lastovskiy_s
Zverevo	1988-06-17	55.39	137.44	3_4		cloudy	3	SE		7	21	7	110	47	0	157	4451	3664	787	2	7	0	9	1633	994	639	10	0	0	10	4428	963	3465	3	0	0	3	469	92	377									lastovskiy_s
Zverevo	1988-06-18	55.24	137.12	3_4		cloudy	5	S		7	21	7	91	21	0	112	4563	3776	787	0	0	0	0	1633	994	639	0	0	0	0	4428	963	3465	27	5	0	32	501	97	404									lastovskiy_s
Zverevo	1988-06-19	55.28	137.58	3_4		clear	3	E		7	21	7	135	0	0	135	4698	3911	787	1	11	0	12	1645	1006	639	0	0	0	0	4428	963	3465	4	1	0	5	506	98	408			2205	1040					lastovskiy_s
Zverevo	1988-06-20	55.30	138.27	3_4		cloudy	4	SE		7	21	7	116	0	0	116	4814	4027	787	1	16	0	17	1662	1023	639	0	0	0	0	4428	963	3465	0	1	0	1	507	99	408									lastovskiy_s
Zverevo	1988-06-22	54.19	138.58	3_4		cloudy	calm			7	21	7	139	38	0	177	4991	4204	787	0	0	0	0	1662	1023	639	0	0	0	0	4428	963	3465	41	9	0	50	557	108	449									lastovskiy_s
Zverevo	1988-06-23	54.18	140.16	3_4		clear	calm			7	21	7	63	0	0	63	5054	4267	787	33	3	0	36	1698	1026	672	0	0	0	0	4428	963	3465	8	0	0	8	565	108	457									lastovskiy_s
Zverevo	1988-06-24	54.36	139.29	3_4		cloudy	calm			7	21	7	225	47	0	272	5326	4539	787	0	0	0	0	1698	1026	672	0	0	0	0	4428	963	3465	1	1	0	2	567	109	458									lastovskiy_s
Zverevo	1988-06-25	54.30	139.11	3_4		cloudy	calm			7	21	7	165	0	0	165	5491	4704	787	0	0	0	0	1698	1026	672	0	0	0	0	4428	963	3465	1	0	0	1	568	109	459									lastovskiy_s
Zverevo	1988-06-26	54.35	138.48	3_4		cloudy	calm			7	21	7	146	0	0	146	5637	4850	787	22	2	0	24	1722	1028	694	0	0	0	0	4428	963	3465	26	0	0	26	594	109	485									lastovskiy_s
Zverevo	1988-06-27	54.38	139.08	3_4		clear	3	SE		7	21	7	188	11	0	199	5836	5049	787	25	3	0	28	1750	1031	719	0	0	0	0	4428	963	3465	0	1	0	1	595	110	485									lastovskiy_s
Zverevo	1988-06-28	54.48	138.22	3_4		cloudy	3	NE		7	21	7	38	0	0	38	5874	5087	787	0	0	0	0	1750	1031	719	0	0	0	0	4428	963	3465	21	0	0	21	616	110	506									lastovskiy_s
Zverevo	1988-06-29	54.29	139.47	3_4		cloudy	3	NE		7	21	7	44	0	0	44	5918	5131	787	0	0	0	0	1750	1031	719	0	0	0	0	4428	963	3465	0	0	0	0	616	110	506									lastovskiy_s
Zverevo	1988-06-30	53.55	140.26	3_4		cloudy	4	NW		7	21	7	0	0	0	0	5918	5131	787	0	0	0	0	1750	1031	719	0	0	0	0	4428	963	3465	7	0	0	7	623	110	513			2650	1250					lastovskiy_s
Zarechie	1988-04-29	58.35	158.35	4_6						1	3	2	1	1	0	2	2	2	0	3	1	0	4	4	1	3	0	0	0	0	0	0	0	4	0	0	4	4	0	4					0	1	0	2	yermakov_oe
Zarechie	1988-05-01	58.20	154.42	3_6						4	12	7	3	2	0	5	7	7	0	39	20	0	59	63	50	13	11	1	0	12	12	1	11	0	0	0	0	4	0	4					0	11	0	0	yermakov_oe
Zarechie	1988-05-02	58.14	154.00	3_6						5	15	9	0	2	0	2	9	9	0	95	41	4	140	203	156	47	17	2	0	19	31	13	18	1	0	0	1	5	0	5					0	17	0	0	yermakov_oe
Zarechie	1988-05-03	58.13	153.50	3_6						5	15	9	2	3	0	5	14	14	0	48	41	2	91	294	218	76	19	2	0	21	52	24	28	0	0	0	0	5	0	5					0	14	3	0	yermakov_oe
Zarechie	1988-05-04	58.07	153.30	4_6						4	12	8	1	0	0	1	15	15	0	10	21	0	31	325	246	79	2	1	0	3	55	26	29	0	0	0	0	5	0	5					0	6	0	0	yermakov_oe
Zarechie	1988-05-05	58.10	156.43	3						7	21	12	2	1	0	3	18	18	0	12	19	1	32	357	269	88	1	0	0	1	56	27	29	0	0	0	0	5	0	5					0	4	0	2	yermakov_oe
Zarechie	1988-05-08	59.23	150.05	6						7	21	13	85	16	0	101	119	34	85	0	0	0	0	357	269	88	0	0	0	0	56	27	29	13	1	0	14	19	1	18					5	0	0	7	yermakov_oe
Zarechie	1988-05-10	58.58	150.10	4_6						7	21	12	11	6	0	17	136	40	96	5	5	0	10	367	277	90	3	2	0	5	61	29	32	25	0	0	25	44	5	39			128	50	2	1	0	8	yermakov_oe
Zarechie	1988-05-11	58.48	150.44	6_7						7	21	13	16	3	0	19	155	43	112	2	27	0	29	396	304	92	11	8	0	19	80	37	43	30	0	0	30	74	18	56					3	5	0	8	yermakov_oe
Zarechie	1988-05-12	58.02	150.15	4_6						7	21	12	4	0	0	4	159	44	115	16	75	0	91	487	381	106	37	27	0	64	144	87	57	2	0	0	2	76	19	57					0	11	2	0	yermakov_oe
Zarechie	1988-05-13	57.52	148.35	4_6						5	15	9	0	0	0	0	159	44	115	17	21	0	38	525	402	123	36	27	0	63	207	117	90	0	0	0	0	76	19	57					0	3	2	0	yermakov_oe
Zarechie	1988-05-14	57.30	147.11	4_6						6	18	11	1	0	0	1	160	44	116	50	20	0	70	595	451	144	36	8	0	44	251	136	115	0	0	0	0	76	19	57					0	11	4	0	yermakov_oe
Zarechie	1988-05-15	57.10	146.43	6						6	18	11	4	0	0	4	164	44	120	40	13	0	53	648	485	162	68	8	0	76	327	147	180	0	0	0	0	76	19	57					0	6	4	0	yermakov_oe
Zarechie	1988-05-16	58.25	146.30	4_6						7	21	13	72	11	0	83	247	63	184	6	8	0	14	662	499	163	56	5	0	61	388	156	232	12	0	0	12	88	20	68					7	1	6	4	yermakov_oe
Zarechie	1988-05-18	58.46	146.00	4_6						7	21	13	253	55	0	308	555	168	387	6	6	0	12	674	511	163	34	4	0	38	426	160	266	16	0	0	16	104	21	83					32	2	8	6	yermakov_oe
Zarechie	1988-05-19	58.34	146.46	4_6						7	21	13	16	3	0	19	574	175	399	2	2	0	4	678	514	164	10	2	0	12	438	162	276	2	0	0	2	106	21	85					1	0	2	3	yermakov_oe
Zarechie	1988-05-20	58.32	143.56	6_7						6	18	12	3	2	0	5	579	178	401	2	1	0	3	681	515	166	21	0	0	21	459	162	297	0	0	0	0	106	21	85			368	110	0	0	3	0	yermakov_oe
Zarechie	1988-05-21	58.36	143.19	7						4	12	8	3	1	0	4	583	181	402	2	0	0	2	683	515	168	77	0	0	77	536	162	374	0	0	0	0	106	21	85					0	2	7	0	yermakov_oe
Zarechie	1988-05-22	58.39	143.20	5_7						5	15	10	31	10	0	41	624	194	430	3	9	0	12	695	525	170	259	5	0	264	800	169	631	4	0	0	4	110	21	89					3	2	12	2	yermakov_oe
Zarechie	1988-05-23	58.35	143.50	6						5	15	10	10	3	0	13	637	201	436	7	6	0	13	708	534	174	73	7	0	80	880	180	700	0	0	0	0	110	21	89					1	3	11	0	yermakov_oe
Zarechie	1988-05-24	58.35	146.56	4_6						6	18	12	30	18	0	48	685	231	454	4	12	0	16	724	546	178	77	19	0	96	976	206	770	9	0	0	9	119	21	98					7	8	7	2	yermakov_oe
Zarechie	1988-05-26	59.30	155.10	3_6						7	21	14	140	35	0	175	860	316	544	120	6	0	126	850	584	266	7	0	0	7	983	206	777	33	0	0	33	152	30	122					8	21	0	12	yermakov_oe
Zarechie	1988-05-27	59.33	155.08	3_6						7	21	14	265	0	0	265	1125	397	728	109	0	0	109	959	602	357	6	0	0	6	989	208	781	29	0	0	29	181	31	150					14	21	0	7	yermakov_oe
Zarechie	1988-05-29	59.40	155.10	3_6						7	21		787	20	0	807	1932	397	1535	29	0	0	29	988	614	374	3	0	0	3	992	208	784	12	0	0	12	193	31	162					49	7	0	7	yermakov_oe
Zarechie	1988-05-30	59.45	155.10	3_6						7	21	13				48	1980	419	1561				9	997	617	380				19	1011	208	803				35	228	34	194					7	3	2	10	yermakov_oe
Zarechie	1988-05-31	59.40	155.20	3_6						7	21	13				25	2005	431	1574				13	1010	622	388				2	1013	208	805				4	232	34	198			887	300	2	2	0	1	yermakov_oe
Zarechie	1988-06-05	55.05	142.31	4_6						6	18	12				27	2032	681	1351				28	1032	661	377				246	1259	260	999				1	233	32	201					3	7	14	0	yermakov_oe
Zarechie	1988-06-06	54.52	142.00	4_6						7	21	13				17	2049	688	1361				34	1072	670	402				174	1433	266	1167				0	233	32	201					6	10	12	0	yermakov_oe
Zarechie	1988-06-08	54.47	141.57	4_6						7	21	13				299	2348	870	1478				57	1129	692	437				161	1594	277	1317				8	241	36	205					21	7	14	0	yermakov_oe
Zarechie	1988-06-09	53.55	140.34	4_6						7	21	13				0	2348	870	1478				0	1129	692	437				1	1595	277	1318				84	325	58	267								30	yermakov_oe
Zarechie	1988-06-10	54.02	140.42	3_7						7	21	13				32	2380	900	1480				1	1130	692	438				0	1595	277	1318				41	366	65	301			1174	420	2	0	0	21	yermakov_oe
Zarechie	1988-06-11	54.06	140.23	3_7						7	21	13				20	2400	920	1480				1	1131	693	438				0	1595	277	1318				7	373	66	307					2			7	yermakov_oe
Zarechie	1988-06-12	54.38	141.39	3_6						7	21	13				120	2520	1015	1505				90	1221	719	502				76	1671	285	1386				0	373	66	307					15	18	10	0	yermakov_oe
Zarechie	1988-06-13	56.01	140.18	3_6						7	21	13				5	2525	1020	1505				4	1225	722	503				2	1673	287	1386				2	375	68	307					0	0	0	0	yermakov_oe
Zarechie	1988-06-14	55.27	138.35	4_6						7	21	13				357	2882	1374	1508				11	1236	732	504				0	1673	287	1386				2	377	70	307					36	1	0	0	yermakov_oe
Zarechie	1988-06-15	55.23	138.30	4_6						7	21	13				137	3019	1509	1510				5	1241	735	506				0	1673	287	1386				0	377	70	307					21	0	0	0	yermakov_oe
Zarechie	1988-06-16	55.37	138.57	4_6						7	21	13				111	3130	1618	1512				8	1249	738	511				34	1707	300	1407				0	377	70	307					14	0	2	0	yermakov_oe
Zarechie	1988-06-17	55.33	140.14	4_6						7	21	13				44	3174	1662	1512				24	1273	757	516				303	2010	352	1658				2	379	72	307					2	1	14	0	yermakov_oe
Zarechie	1988-06-18	55.09	140.11	6						7	21	13				103	3277	1742	1535				4	1277	160	517				161	2171	368	1803				0	379	72	307					7	0	14		yermakov_oe
Zarechie	1988-06-19	55.03	141.17	4_6						7	21	13				21	3298	1763	1535				15	1292	775	517				478	1649	401	2248				1	380	73	307			1570	610	6	6	21	0	yermakov_oe
Zarechie	1988-06-20	54.07	140.30	3						7	21	13				103	3401	1866	1535				0	1292	775	517				1	2650	401	2249				23	403	75	328					21	0	0	14	yermakov_oe
Zarechie	1988-06-21	54.30	141.00	3_4						7	21	13				61	3462	1927	1535				0	1292	775	517				0	2650	401	2249				22	425	83	342					7	0	0	14	yermakov_oe
Zarechie	1988-06-22	54.30	141.00	4_6						7	21	13				145	3607	2069	1538				7	1299	781	518				23	2673	404	2269				4	429	87	342					14	0	3	0	yermakov_oe
Zarechie	1988-06-23	54.38	138.53	3_6						7	21	13				202	3809	2271	1538				1	1300	782	518				0	2673	404	2269				5	434	89	345					21	0	0	0	yermakov_oe
Zarechie	1988-06-24	55.10	138.23	3						7	21	13				99	3908	2370	1538				0	1300	782	518				0	2673	404	2269				2	436	89	347					21	0	0	0	yermakov_oe
Zarechie	1988-06-25	55.24	137.00	3						7	21	13				79	3987	2446	1541				0	1300	782	518				0	2673	404	2269				37	473	97	376					21	0	0	10	yermakov_oe
Zarechie	1988-06-26	55.20	136.42	3						7	21	13				12	3999	2456	1543				0	1300	782	518				0	2673	404	2269				9	482	98	384					0	0	0	2	yermakov_oe
Zarechie	1988-06-27	55.07	138.16	3_4						7	21	13				261	4260	2717	1543				0	1300	782	518				0	2673	404	2269				1	483	99	384					35	0	0	0	yermakov_oe
Zarechie	1988-06-28	53.57	140.30	4						7	21	13				9	4269	2726	1543				0	1300	782	518				0	2673	404	2269				117	600	158	442					0	0	0	35	yermakov_oe
Zarechie	1988-06-29	53.50	140.37	4						7	21	13				2	4271	2728	1543				0	1300	782	518				0	2673	404	2269				63	663	169	494					0	0	0	14	yermakov_oe
Zarechie	1988-06-30	54.35	139.41	4						7	21	13				34	4305	2762	1543				0	1300	782	518				0	2673	404	2269				63	663	169	494			1750	840	0	0	0	0	yermakov_oe
Zarechie	1987-04-26	58.34	154.03	5		clear	4beauf	NE		2	6	2	0	0	0	0	0	0	0	2	0	0	2	2	0	2	0	0	0	0	0	0	0	1	0	0	1	1	0	1					0	1	0	0	yermakov_oe
Zarechie	1987-04-27	58.29	154.04	8_9		clear_6	3beauf	N		4	12	4	0	2	0	2	2	0	2	10	0	0	10	12	6	6	1	0	0	1	1	0	1	1	0	0	1	2	0	2					0	0	0	0	yermakov_oe
Zarechie	1987-04-28	58.23	157.40	6_8	small_pieces	cloudy	2beauf	N		6	18	7	6	4	0	10	12	2	10	5	0	0	5	17	11	6	2	0	0	2	3	0	3	11	0	0	11	13	3	10					0	0	0	2	yermakov_oe
Zarechie	1987-04-29	58.32	157.39	8	small_pieces	clear	light			7	21	10	3	0	0	3	15	5	10	11	0	0	11	28	22	6	0	0	0	0	3	0	3	34	0	0	34	47	9	38					1	0	0	3	yermakov_oe
Zarechie	1987-04-30	58.39	158.33	8	small_pieces	clear	light			7	21	9	9	0	0	9	24	5	19	1	0	0	1	29	22	7	0	0	0	0	3	0	3	100	20	0	120	167	20	147					0	0	0	6	yermakov_oe
Zarechie	1987-05-01	58.25	157.25	8	small_pieces	clear	2beauf	NE		6	18	6	3	0	0	3	27	5	22	12	2	3	17	46	37	9	0	0	0	0	3	0	3	18	0	0	18	185	20	165					0	2	0	2	yermakov_oe
Zarechie	1987-05-02	58.21	158.00	7	small_pieces	clear_6	2_4beauf	NEE		7	18	7	4	0	0	4	31	5	26	1	0	0	1	47	38	9	0	0	0	0	3	0	3	25	1	0	26	211	21	190					0	0	0	2	yermakov_oe
Zarechie	1987-05-03	58.30	157.28	8	small_pieces	clear	1beauf	NE		6	18	6	2	1	0	3	34	6	28	5	0	0	5	52	43	9	0	0	0	0	3	0	3	49	1	0	50	261	22	239					0	2	0	8	yermakov_oe
Zarechie	1987-05-04	58.33	157.31	6	small_pieces	clear_5	3beauf	E		6	18	6	4	0	0	4	38	6	32	1	0	0	1	53	44	9	2	0	0	2	5	0	5	3	0	0	3	264	22	242					0	0	0	0	yermakov_oe
Zarechie	1987-05-07	59.34	155.50	7	small_pieces	clear_5	2beauf	SE		7	21		90	2	0	92	130	8	122	15	17	0	32	85	65	20	0	0	0	0	5	0	5	66	0	0	66	330	22	308					1	3	0	12	yermakov_oe
Zarechie	1987-05-08	59.38	155.38	8	small_pieces	clear_5	light			7	21	7	28	0	0	28	158	9	149	12	2	0	14	99	670	32	7	0	0	7	12	1	11	66	0	0	66	396	22	374					3	1	0	11	yermakov_oe
Zarechie	1987-05-09	59.47	155.28	8_9	small_large_pieces	snow	6beauf	SW		4	12	4	10	0	0	10	168	9	159	1	1	0	2	101	67	34	0	0	0	0	12	1	11	6	0	0	6	402	22	380					0	0	0	1	yermakov_oe
Zarechie	1987-05-13	59.29	156.25	7	small_pieces	rain	4beauf	SE		6	18	6	3	0	0	3	171	9	162	8	4	0	12	113	71	42	0	0	0	0	12	1	11	4	0	0	4	406	22	384					0	0	0	0	yermakov_oe
Zarechie	1987-05-14	59.33	155.57	6_7	small_pieces	clear_9	2beauf	SWW		7	21	7	39	8	0	47	218	9	209	8	4	0	12	125	75	50	2	0	0	2	14	1	13	26	0	0	26	432	22	410					4	1	0	2	yermakov_oe
Zarechie	1987-05-16	58.47	153.04	6	small_pieces	clear_6	3beauf	NE		7	21	7	13	3	0	16	234	10	224	22	7	0	29	154	97	57	4	0	0	4	18	2	16	7	0	0	7	439	22	417					1	3	0	0	yermakov_oe
Zarechie	1987-05-17	59.10	150.02	6_8	small_pieces	clear_8	2beauf	SW		7	21	7	10	6	0	16	250	16	234	41	25	0	66	220	131	89	8	2	0	10	28	4	24	3	0	0	3	442	22	420					2	6	0	0	yermakov_oe
Zarechie	1987-05-18	58.59	149.24	6_8	small_pieces	clear_5	2beauf	SW		7	21	7	3	1	0	4	254	17	237	29	9	0	38	258	140	118	19	0	0	19	47	4	43	5	0	0	5	447	22	425					0	2	1	0	yermakov_oe
Zarechie	1987-05-20	59.15	149.03	5	small_pieces	clear_5	light			7	21	7	73	5	0	78	332	22	310	6	4	0	10	268	144	124	0	0	0	0	47	4	43	7	0	0	7	454	22	432			370	140	5	1	0	0	yermakov_oe
Zarechie	1987-05-21	58.44	147.27	6_8	small_pieces	clear_3	light			7	21	10	7	8	0	15	347	30	317	9	27	0	36	304	171	133	13	6	0	19	66	10	56	4	1	0	5	459	23	436					0	4	0	0	yermakov_oe
Zarechie	1987-05-22	58.50	147.00	5_6	small_pieces	clear	calm			7	21	13	143	19	0	162	509	49	460	7	3	0	10	314	174	140	35	0	0	35	101	20	81	35	0	0	35	494	23	471					12	1	1	8	yermakov_oe
Zarechie	1987-05-23	59.00	146.10	5_6	small_pieces	clear	2beauf	SW		7	21	13	248	31	0	279	788	80	708	1	10	0	11	325	184	141	13	0	0	13	114	20	94	41	1	0	42	536	24	512					15	1	2	6	yermakov_oe
Zarechie	1987-05-24	59.00	145.30	5_6	small_pieces	clear	1beauf	W		7	21	13	141	16	0	157	945	96	849	1	2	0	3	328	186	142	83	4	0	87	201	24	177	28	1	0	29	565	25	540					16	0	6	4	yermakov_oe
Zarechie	1987-05-25	58.47	145.36	5_6	small_pieces	clear	1beauf	W		7	21	13	19	19	0	38	983	115	868	7	7	0	14	342	193	149	109	11	0	120	321	35	286	17	0	0	17	582	25	557					6	1	6	4	yermakov_oe
Zarechie	1987-05-26	58.31	146.26	6	small_pieces	clear_8	2beauf	SW		6	18	11	1	9	0	10	993	124	869	2	7	0	9	351	200	151	236	14	0	250	571	49	522	2	0	0	2	584	25	559					0	0	12	0	yermakov_oe
Zarechie	1987-05-27	58.03	146.46	4_6	small_pieces	cloudy	3beauf	SW		7	21	11	1	5	0	6	999	129	870	6	10	0	16	367	210	157	249	24	0	273	844	73	771	0	0	0	0	584	25	559					0	0	16	0	yermakov_oe
Zarechie	1987-05-29	59.35	155.06	8	small_pieces	clear_5	light			7	21	11	207	0	0	207	1206	241	965	35	0	0	35	402	221	181	5	0	0	5	849	73	776	18	1	0	19	603	26	577					14	5	0	1	yermakov_oe
Zarechie	1987-05-30	59.33	155.10	8	small_pieces	clear_8	5beauf	SW		7	21	11	149	0	0	149	1355	294	1061	41	0	0	41	443	237	206	8	0	0	8	857	74	783	7	2	0	9	612	28	584					17	8	0	1	yermakov_oe
Zarechie	1987-06-01	59.23	150.05	6_8	small_pieces		light	S		7	21	13	176	0	0	176	1531	378	1153	47	0	0	47	490	266	224	37	0	0	37	983	91	892	12	0	0	12	624	30	594					18	4	3	3	yermakov_oe
Zarechie	1987-06-02	59.31	150.10	8_9	small_pieces	clear	light			6	18	12	163	0	0	163	1694	466	1228	8	0	0	8	498	270	228	0	0	0	0	983	91	892	6	0	0	6	630	32	598					15	0	2	3	yermakov_oe
Zarechie	1987-06-03	59.20	150.17	5_6	small_pieces	clear	light			6	18	6	86	0	0	86	1780	509	1271	4	0	0	4	502	272	230	38	0	0	38	1021	92	929	8	0	0	8	638	33	605					6	3	2	0	yermakov_oe
Zarechie	1987-06-04	59.23	150.11	4_5	small_pieces	clear_5	light			6	18	12	240	0	0	240	2020	665	1355	8	0	0	8	510	278	232	35	0	0	35	1056	95	961	8	0	0	8	646	35	611					15	2	5	2	yermakov_oe
Zarechie	1987-06-05	59.06	150.05	4_6	small_pieces	clear_5	4beauf	NE		6	18	12	133	0	0	133	2153	727	1426	2	0	0	2	512	279	233	14	0	0	14	1070	100	970	4	0	0	4	650	35	615					12	0	4	0	yermakov_oe
Zarechie	1987-06-06	58.50	146.18	3_4	small_pieces		6_beauf	NE		6	18	11	7	0	0	7	2160	731	1429	34	0	0	34	546	287	259				73	1143	106	1037	0	0	0	0	650	35	615					0	6	7	0	yermakov_oe
Zarechie	1987-06-08	54.17	143.18	7_8	small_pieces	clear_5	light			6	18	12	0	0	0	0	2160	731	1429	1	0	0	1	547	288	259	35	0	0	35	1178	110	1068	0	0	0	0	650	35	615					0	0	2	0	yermakov_oe
Zarechie	1987-06-09	54.14	143.22	7_8	small_pieces	clear_3	2beauf	NW		6	18	11	0	0	0	0	2160	731	1429	2	0	0	2	549	289	260	205	0	0	205	1383	139	1244	2	0	0	2	652	37	615					0	0	19	0	yermakov_oe
Zarechie	1987-06-10	53.54	143.31	6_7	small_pieces	fog	light			6	18	11	46	0	0	46	2206	776	1430	14	0	0	14	563	302	261	198	0	0	198	1581	195	1386	0	0	0	0	652	37	615					2	4	20	0	yermakov_oe
Zarechie	1987-06-11	53.13	143.25	3_6	small_pieces	clear_3	light			6	18	11	5	0	0	5	2211	781	1430	0	0	0	0	563	302	261	39	0	0	39	1620	209	1411	86	0	0	86	738	48	690					0	0	4	15	yermakov_oe
Zarechie	1987-06-12	53.18	143.25	5_7	small_pieces	clear_3	light			6	18	11	42	0	0	42	2253	821	1432	1	0	0	1	564	303	261	13	0	0	13	1633	213	1420	50	0	0	50	788	69	719					3	0	2	8	yermakov_oe
Zarechie	1987-06-13	53.37	143.17	3_7	small_pieces	fog	4beauf	SE		5	15	10	11	0	0	11	2264	832	1432	2	0	0	2	566	303	263	30	0	0	30	1663	214	1449	1	0	0	1	789	69	720					2	0	3	0	yermakov_oe
Zarechie	1987-06-15	55.09	142.08	5_6	small_large_pieces	fog	light			5	15	5	8	0	0	8	2272	838	1434	0	0	0	0	566	303	263	65	0	0	65	1728	216	1512	0	0	0	0	789	69	720					1	0	10	0	yermakov_oe
Zarechie	1987-06-16	55.11	141.32	5_6	small_large_pieces	clear_5	light			5	15	10	9	0	0	9	2281	845	1436	3	0	0	3	569	306	263	199	0	0	199	1927	239	1688	2	0	0	2	791	69	722					0	2	19	0	yermakov_oe
Zarechie	1987-06-17	54.57	141.20	3_4	small_pieces	fog	light			5	15	10	47	0	0	47	2328	881	1447	1	0	0	1	570	307	263	48	0	0	48	1975	260	1715	3	0	0	3	794	70	724					7	2	8	0	yermakov_oe
Zarechie	1987-06-18	54.41	142.13	4_5	small_large_pieces	clear_2	light			5	15	10	106	0	0	106	2434	973	1461	8	0	0	8	578	312	266	24	0	0	24	1999	269	1730	14	0	0	14	808	74	734					15	0	1	2	yermakov_oe
Zarechie	1987-06-19	54.41	142.32.	6_7	small_pieces	clear	calm			5	15	10	97	0	0	97	2531	1044	1487	14	0	0	14	592	325	267	49	0	0	49	2048	290	1758	6	0	0	6	814	80	734					12	1	3	2	yermakov_oe
Zarechie	1987-06-20	54.01	140.45	3	small_pieces	clear_5	light			5	15	10	37	0	0	37	2568	1080	1488	2	0	0	2	594	327	267	0	0	0	0	2048	290	1758	23	0	0	23	837	80	757			1510	650	3	0	0	6	yermakov_oe
Zarechie	1987-06-21	54.38	140.43	5_6	small_pieces	clear_6	light			5	15	10	122	0	0	122	2690	1192	1498	1	0	0	1	595	328	267	31	0	0	31	2079	300	1779	5	0	0	5	842	81	761					16	0	2	2	yermakov_oe
Zarechie	1987-06-22	54.39	138.07	5_7	small_pieces	clear_5	1beauf	N		5	15	10	165	0	0	165	2855	1346	1509	2	0	0	2	597	329	268	2	0	0	2	2081	300	1781	31	0	0	31	873	83	790					20	0	0	7	yermakov_oe
Zarechie	1987-06-23	54.38	138.13	5_7	small_large_pieces	fog	light			5	15	10	46	0	0	46	2901	1392	1509	0	0	0	0	597	329	268	1	0	0	1	2082	301	1781	0	0	0	0	873	83	790					1	0	0	0	yermakov_oe
Zarechie	1987-06-24	54.28	138.12	4_7	small_pieces	clear_5	1beauf	NE		5	15	10	103	0	0	103	3004	1494	1510	0	0	0	0	597	329	268	1	0	0	1	2083	302	1781	7	0	0	7	880	83	793					16	0	0	2	yermakov_oe
Zarechie	1987-06-25	54.33	138.04	4_6	small_pieces	clear_5	1beauf	NE		5	15	10	212	0	0	212	3216	1706	1510	0	0	0	0	597	329	268	0	0	0	0	2083	302	1781	46	0	0	46	926	86	840					25	0	0	9	yermakov_oe
Zarechie	1987-06-26	54.37	139.06	5_6	small_large_pieces	fog_cloudy	3beauf	E		5	15		26	0	0	26	3242	1731	1511	1	0	0	1	598	330	268	0	0	0	0	2083	302	1781	0	0	0	0	926	86	840					3	0	0	0	yermakov_oe
Zarechie	1987-06-27	54.41	139.16	5_8	small_large_pieces	clear_5	light			5	15	10	164	0	0	164	3406	1891	1515	0	0	0	0	598	330	268	22	0	0	22	2105	310	1795	21	0	0	21	947	88	859					17	0	3	6	yermakov_oe
Zarechie	1987-06-28	54.26	139.22	5_8	small_large_pieces	fog	light			6	18	11	85	0	0	85	3491	1976	1515	2	0	0	2	600	332	268	12	0	0	12	2117	313	1804	10	0	0	10	957	90	867					11	0	2	3	yermakov_oe
Zarechie	1987-06-29	54.24	139.53	3_6	small_large_pieces	clear_3	light			6	18	11	198	0	0	198	3689	2173	1516	20	0	0	20	620	348	272	40	0	0	40	2157	334	1823	7	0	0	7	964	94	870					11	6	4	3	yermakov_oe
Zarechie	1987-06-30	54.33	140.02	5_6	small_pieces	clear_3	light			6	18	11	135	0	0	135	3824	2307	1517	5	0	0	5	625	353	272	23	0	0	23	2180	343	1837	8	0	0	8	972	99	873					16	1	6	2	yermakov_oe
Zarechie	1987-07-01	54.27	140.28	3_4	small_pieces	fog	light			5	15	10	25	0	0	25	3849	2331	1518	23	0	0	23	648	366	282	3	0	0	3	2183	344	1839	1	0	0	1	973	99	874			1686	670	4	5	0	0	yermakov_oe
Zakharovo	1987-05-01	51.17	144.29	4_5		4.5_miles	5	NW		7	21	7	3	0	0	3	3	1	2	32	0	0	32	32	28	4	91	0	0	91	91	21	70	0	0	0	0	0	0	0									rezvanov_gm
Zakharovo	1987-05-05	56.24	143.02	4_5		6_7_miles	7	W		7	21	7	33	0	0	33	36	27	9	18	17	0	35	67	61	6	103	40	0	143	234	64	170	0	0	0	0	0	0	0									rezvanov_gm
Zakharovo	1987-05-06	55.10	140.45	3_4		10_miles	5	WNW		7	21	7	122	128	0	250	286	195	91	0	36	0	36	103	97	6	3	3	0	6	240	67	173	1	2	0	3	3	2	1									rezvanov_gm
Zakharovo	1987-05-07	56.14	144.15	5_6		4_5_miles	6	WNW		7	21	7	11	0	0	11	297	200	97	19	40	0	59	162	155	7	76	2	0	102	342	113	229	0	0	0	0	3	2	1									rezvanov_gm
Zakharovo	1987-05-08	56.42	145.18	3_4		7_miles	7	SSE		7	21	7	15	0	0	15	312	208	104	76	107	0	183	345	282	63	42	30	0	72	414	147	267	0	0	0	0	3	2	1									rezvanov_gm
Zakharovo	1987-05-09	56.50	146.02	4_5		10_miles	5	SSE		7	21	7	14	0	0	14	326	215	111	65	90	0	155	500	385	115	87	27	0	111	525	188	337	0	0	0	0	3	2	1									rezvanov_gm
Zakharovo	1987-05-11	54.16	143.53	3_4		10_miles	5	EW		7	21	7	3	9	0	12	338	224	114	0	29	0	29	529	414	115	49	20	0	69	594	208	386	0	0	0	0	3	2	1									rezvanov_gm
Zakharovo	1987-05-12	53.29	143.56	3_4		10_miles	4	NNW		7	21	7	8	14	0	22	360	238	122	14	27	0	41	570	446	124	113	43	0	156	750	278	472	2	0	0	2	5	2	3									rezvanov_gm
Zakharovo	1987-05-13	52.45	144.08	4_5		10_miles	7	W		7	21	7	16	0	0	16	376	245	131	0	10	0	10	580	456	124	58	21	0	79	829	299	530	3	0	0	3	8	2	6									rezvanov_gm
Zakharovo	1987-05-14	54.04	143.47	4_5		10_miles	5	SW		7	21	7	3	11	0	14	390	256	134	1	37	0	38	618	493	125	81	23	0	104	933	336	597	0	0	0	0	8	2	6			430	170					rezvanov_gm
Zakharovo	1987-05-15	54.53	143.50	4_5		10_miles	3	S		7	21	7	6	81	0	87	477	337	140	1	29	0	30	648	522	126	148	40	0	188	1121	379	742	2	0	0	2	10	2	8									rezvanov_gm
Zakharovo	1987-05-16	56.25	144.25	4_5		10_miles	3	NW		7	21	7	5	50	0	55	532	387	145	1	16	0	17	665	538	127	138	46	0	184	1305	435	870	0	0	0	0	10	2	8									rezvanov_gm
Zakharovo	1987-05-17	56.55	145.12	5		10_miles	5	SSW		7	21	7	42	31	0	73	605	418	187	114	64	0	178	843	602	241	101	52	0	153	1458	487	971	6	0	0	6	16	2	14									rezvanov_gm
Zakharovo	1987-05-19	56.47	144.00	4		9_miles	8	NNE		7	21	7	0	13	0	13	618	431	187	6	6	0	12	855	608	247	128	26	0	154	1612	513	1099	1	0	0	1	17	2	15									rezvanov_gm
Zakharovo	1987-05-20	56.42	143.38	4		10_miles	4	NW		7	21	7	11	70	0	81	699	501	198	92	39	0	131	986	647	339	208	43	0	251	1863	556	1307	0	1	0	1	18	3	15									rezvanov_gm
Zakharovo	1987-05-21	57.09	144.53	3		10_miles	2	NE		7	21	7	1	7	0	8	707	508	199	12	6	0	18	1004	653	351	34	14	0	48	1911	570	1341	0	0	0	0	18	3	15									rezvanov_gm
Zakharovo	1987-05-22	57.33	144.35	3		10_miles	5	NE		7	21	7	90	62	0	152	859	570	289	248	104	0	352	1356	757	599	72	19	0	91	2002	589	1413	1	1	0	2	20	4	16									rezvanov_gm
Zakharovo	1987-05-23	57.33	144.53	3		10_miles	calm			7	21	7	14	87	0	101	960	657	303	9	73	0	82	1438	830	608	42	100	0	142	2144	689	1455	2	0	0	2	22	4	18									rezvanov_gm
Zakharovo	1987-05-24	57.39	145.05	3		clear	calm			7	21	7	16	11	0	27	987	668	319	2	13	0	15	1453	843	610	1	24	0	25	2169	713	1456	1	0	0	1	23	4	19			450	180					rezvanov_gm
Zakharovo	1987-05-25	58.54	145.08	3		10_miles	3	SW		7	21	7	169	126	0	295	1282	794	488	0	60	0	60	1513	902	611	0	0	0	0	2169	713	1456	37	8	0	45	68	12	56									rezvanov_gm
Zakharovo	1987-05-26	59.10	145.45	3		clear	calm			7	21	7	94	54	0	148	1430	848	582	0	2	0	2	1515	904	611	0	0	0	0	2169	713	1456	12	0	0	12	80	12	68									rezvanov_gm
Zakharovo	1987-05-28	58.42	146.18	3		clear	5	S		7	21	7	87	212	0	299	1729	1060	669	9	15	0	24	1539	925	614	0	0	0	0	2169	713	1456	8	2	0	10	90	14	76									rezvanov_gm
Zakharovo	1987-05-29	58.35	146.50	2_3		clear	5	E		7	21	7	28	15	0	43	1772	1075	697	1	1	0	2	1541	926	615	0	0	0	0	2169	713	1456	0	0	0	0	90	14	76									rezvanov_gm
Zakharovo	1987-06-01	58.50	147.12	3_4		clear	calm			7	21	7	129	86	0	215	1987	1161	826	39	15	0	54	1596	977	619	0	0	0	0	2169	713	1456	9	2	0	11	101	16	85									rezvanov_gm
Zakharovo	1987-06-02	58.41	147.12	3_4		clear	3	SW		7	21	7	48	5	0	53	2040	1196	844	4	8	0	12	1608	988	620	0	0	0	0	2169	713	1456	3	2	0	5	106	18	88									rezvanov_gm
Zakharovo	1987-06-04	54.15	144.00	3_4		7_miles	5	NE		7	21	7	21	0	0	21	2061	1214	847	2	0	0	2	1610	989	621	442	53	0	495	2664	773	1891	0	0	0	0	106	18	88									rezvanov_gm
Zakharovo	1987-06-05	53.40	144.00	3_4		7_miles	5	NE		7	21	7	34	63	0	97	2158	1287	871	5	0	0	5	1615	993	622	293	46	0	339	3003	843	2160	1	0	0	1	107	18	89									rezvanov_gm
Zakharovo	1987-06-07	54.33	139.04	3_4		clear	8	NW		7	21	7	92	20	0	112	2270	1337	933	12	2	0	14	1629	995	634	0	0	0	0	3003	843	2160	4	0	0	4	111	18	93									rezvanov_gm
Zakharovo	1987-06-08	55.16	136.58	4		clear	calm			7	21	7	31	10	0	41	2311	1358	953	2	6	0	8	1637	1001	636	0	0	0	0	3003	843	2160	17	4	0	21	132	22	110			460	900					rezvanov_gm
Zakharovo	1987-06-11	52.15	144.43	3_4		clear	3	NE		7	21	7	30	100	0	130	2441	1446	995	0	32	0	32	1669	1033	636	17	0	0	17	3020	843	2177	0	21	0	21	153	43	110									rezvanov_gm
Zakharovo	1987-06-13	55.18	142.25	3_4		clear	7	S		7	21	7	5	12	0	17	2458	1478	980	2	0	0	2	1671	1035	636	173	70	0	243	3263	940	2323	0	0	0	0	153	43	110									rezvanov_gm
Zakharovo	1987-06-14	55.23	141.37	3_4		clear	4	SSE		7	21	7	10	8	0	18	2476	1494	982	7	0	0	7	1678	1040	638	225	32	0	257	3520	1012	2508	0	0	0	0	153	43	110									rezvanov_gm
Zakharovo	1987-06-15	54.27	139.37	3_4		clear	4	ESE		7	21	7	170	19	0	189	2665	1613	1052	0	0	0	0	1678	1040	638	0	0	0	0	3520	1012	2508	3	0	0	3	156	43	113									rezvanov_gm
Zakharovo	1987-06-17	54.49	142.15	3_4		clear	3	SSE		7	21	7	159	0	0	159	2824	1766	1058	10	0	0	10	1688	1047	641	0	0	0	0	3520	1012	2508	20	6	0	26	182	49	133									rezvanov_gm
Zakharovo	1987-06-18	54.05	141.25							7	21	7	88	0	0	88	2912	1837	1075	5	0	0	5	1693	1051	642	0	0	0	0	3520	1012	2508	85	9	0	94	276	58	218									rezvanov_gm
Zakharovo	1987-06-19	54.01	140.37	3_4		clear	4	SSE		7	21	7	142	0	0	142	3054	1965	1089	2	0	0	2	1695	1053	642	0	0	0	0	3520	1012	2508	56	3	0	59	335	61	274									rezvanov_gm
Zakharovo	1987-06-20	54.18	140.23	4		clear	calm			7	21	7	124	0	0	124	3178	2078	1100	5	0	0	5	1700	1053	647	0	0	0	0	3520	1012	2508	5	2	0	7	342	63	279									rezvanov_gm
Zakharovo	1987-06-21	54.31	139.14	3_4		cloudy	calm			7	21	7	149	0	0	149	3327	2207	1120	4	0	0	4	1704	1057	647	0	0	0	0	3520	1012	2508	2	6	0	8	350	69	281									rezvanov_gm
Zakharovo	1987-06-22	54.40	138.35	3_4		cloudy	5	N		7	21	7	140	0	0	140	3467	2334	1133	10	0	0	10	1714	1064	650	0	0	0	0	3520	1012	2508	0	0	0	0	350	69	281			420	200					rezvanov_gm
Zakharovo	1987-06-23	54.33	138.52	3_4		clear	calm			7	21	7	98	0	0	98	3565	2432	1133	4	0	0	4	1718	1068	650	0	0	0	0	3520	1012	2508	2	0	0	2	352	69	283									rezvanov_gm
Zakharovo	1987-06-25	52.59	144.11	3_4		clear	5	S		7	21	7	254	0	0	254	3819	2662	1157	41	0	0	41	1759	1103	656	0	0	0	0	3520	1012	2508	0	1	0	1	353	70	283									rezvanov_gm
Zakharovo	1987-06-26	53.00	144.08	3		cloudy	5	SE		7	21	7	231	0	0	231	4050	2872	1178	31	0	0	31	1790	1120	670	0	0	0	0	3520	1012	2508	1	0	0	1	354	70	284									rezvanov_gm
Zakharovo	1987-06-28	54.16	140.05	3_4		cloudy	3	E		7	21	7	0	0	0	0	4050	2872	1178	0	0	0	0	1790	1120	670	0	0	0	0	3520	1012	2508	32	4	0	36	390	74	316									rezvanov_gm
Zakharovo	1987-06-29	55.20	137.34	3_4		clear	calm			7	21	7	0	0	0	0	4050	2872	1178	14	0	0	14	1804	1130	674	0	0	0	0	3520	1012	2508	2	0	0	2	392	74	318									rezvanov_gm
Zakharovo	1987-06-30	55.13	136.41	3		cloudy	calm			7	21	7	0	0	0	0	4050	2872	1178	0	0	0	0	1804	1130	674	0	0	0	0	3520	1012	2508	149	9	0	158	550	83	467									rezvanov_gm
Zakharovo	1987-07-01	55.06	136.15	3		cloudy	calm			7	21	7	0	0	0	0	4050	2872	1178	0	0	0	0	1804	1130	674	0	0	0	0	3520	1012	2508	25	1	0	26	576	84	492									rezvanov_gm
Zakharovo	1987-07-02	55.11	137.07	3		cloudy	calm			7	21	7	0	0	0	0	4050	2872	1178	0	0	0	0	1804	1130	674	45	0	0	45	3565	1012	2553	8	0	0	8	584	84	500			350	150					rezvanov_gm
Zubovo	1987-04-23	58.18	158.24	5_6		cloudy_rain				4	12	4	0	0	0	0	0	0	0	0	0	0	0	0	0	0	0	0	0	0	0	0	0	50	0	0	50	50	0	50					0	0	0	12	grachev_ai
Zubovo	1987-04-24	58.18	158.14	4_5		clear	5_6beauf	NE		5	15	5	2	0	0	2	2	1	1	0	0	0	0	0	0	0	0	0	0	0	0	0	0	55	2	0	57	107	2	105					0	0	0	9	grachev_ai
Zubovo	1987-04-25	58.22	158.33	7_8	large_pieces	clear	11_ms	NE		5	15	5	0	0	0	0	2	1	1	0	0	0	0	0	0	0	0	0	0	0	0	0	0	17	4	0	21	128	6	122					0	0	0	6	grachev_ai
Zubovo	1987-04-26	58.28	158.36	6_7	small_large_pieces	cloudy_rain				5	15	5	0	0	0	0	2	1	1	1	0	0	1	1	0	1	0	0	0	0	0	0	0	53	2	0	55	183	8	175					0	0	0	9	grachev_ai
Zubovo	1987-04-27	28.34	158.35	7	small_large_pieces	cloudy_snow				5	15	5	0	0	0	0	2	1	1	0	0	0	0	1	0	1	0	0	0	0	2	1	1	91	3	0	94	277	11	266					0	0	0	14	grachev_ai
Zubovo	1987-04-29	58.37	158.37	6_9	small_large_pieces	clear				5	15	5	0	0	0	0	2	1	1	0	0	0	0	0	0	0	0	0	0	0	0	0	0	107	3	0	110	387	14	373					0	0	0	15	grachev_ai
Zubovo	1987-04-30	58.37	158.37		small_large_pieces	cloudy_snow				5	15	5	0	0	0	0	2	1	1	0	0	0	0	1	0	1	0	0	0	0	0	0	0	52	1	0	53	440	15	425					0	0	0	6	grachev_ai
Zubovo	1987-05-04	58.20	148.35	7_10	small_large_pieces	cloudy	11_17_ms	NE		5	15	5	3	15	0	18	20	16	4	10	79	0	89	90	82	8	2	4	0	6	6	4	2	0	2	0	2	442	17	425					1	4	0	0	grachev_ai
Zubovo	1987-05-06	57.43	146.34	4_9	small_large_pieces	clear				5	15	5	2	3	0	5	25	19	6	26	78	0	104	194	160	34	9	13	0	22	28	17	11	5	1	0	6	448	18	430					0	8	3	0	grachev_ai
Zubovo	1987-05-08	59.01	147.50	6_8	small_large_pieces	cloudy	wind			5	15	5	1	2	0	3	28	21	7	0	11	0	11	205	171	34	0	1	0	1	29	18	11	18	2	0	20	468	20	448					0	1	0	9	grachev_ai
Zubovo	1987-05-14	59.45	155.40	5_8	small_large_pieces	cloudy_3_4_mile_vis				5	15	5	130	10	0	140	168	32	136	6	0	0	6	211	171	40	4	1	0	5	34	19	15	86	1	0	87	555	21	534					12	0	0	15	grachev_ai
Zubovo	1987-05-15	59.45	155.35	4_9	small_large_pieces					5	15	5	74	2	0	76	244	34	210	1	0	0	1	212	171	41	0	0	0	0	34	19	15	28	1	0	29	584	22	562					8	0	0	4	grachev_ai
Zubovo	1987-05-19	56.50	144.00	4_8	small_large_pieces_tails					6	18	6	9	11	0	20	264	45	219	25	8	0	33	245	179	66	114	30	0	144	178	49	129	3	0	0	3	587	22	565					2	6	10	0	grachev_ai
Zubovo	1987-05-20	56.34	143.45	6_8	small_large_pieces	clear				6	18	6	13	27	0	40	304	72	232	27	31	0	58	303	210	93	207	24	0	231	409	73	336	1	0	0	1	588	22	566					6	7	8	0	grachev_ai
Zubovo	1987-05-22	57.37	145.32	6_8	small_large_pieces					6	18	6	16	30	0	46	350	102	248	17	19	0	36	339	229	110	329	34	0	363	772	107	665	0	0	0	0	588	22	566					3	2	15	0	grachev_ai
Zubovo	1987-05-23	57.42	145.00	6_10	small_large_pieces	cloudy				6	18	6	14	32	0	46	396	134	262	67	22	0	89	428	251	177	149	23	0	172	944	130	814	5	0	0	5	593	22	571					4	7	6	0	grachev_ai
Zubovo	1987-05-24	57.34	145.34	6_8	small_large_pieces					6	18	6	13	23	0	36	432	157	275	5	2	0	7	435	253	182	239	21	0	260	1204	151	1053	0	0	0	0	593	22	571					3	0	12	0	grachev_ai
Zubovo	1987-05-26	59.13	151.30	2_4	small_large_pieces	fog				6	18	6	156	1	0	157	589	158	431	1	4	0	5	440	257	183	0	0	0	0	1204	151	1053	15	1	0	16	609	23	586					9	0	0	3	grachev_ai
Zubovo	1987-05-28	58.20	152.53	3_5	small_large_pieces	cloudy				6	18	6	79	9	0	88	677	182	495	37	4	0	41	481	272	209	4	0	0	4	1208	182	1026	5	1	0	6	615	24	591					7	4	0	0	grachev_ai
Zubovo	1987-05-29	59.47	154.50	6_9	small_large_pieces	clear				6	18	6	300	116	0	416	1093	326	767	28	6	0	34	515	278	237	1	0	0	1	1209	182	1027	11	0	0	11	626	24	602					12	6	0	3	grachev_ai
Zubovo	1987-05-30	59.50	154.52	4_9	small_large_pieces	cloudy				6	18	6	163	58	0	221	1314	384	930	27	2	0	29	544	280	264	0	0	0	0	1209	182	1027	27	2	0	29	655	26	629					9	5	0	6	grachev_ai
Zubovo	1987-05-31	58.55	154.01	3_4	small_large_pieces	fog				6	18	6	5	0	0	5	1319	384	935	90	17	0	107	651	297	354	1	0	0	1	1210	182	1028	3	0	0	3	658	26	632					0	8	0	0	grachev_ai
Zubovo	1987-06-02	58.35	147.06	4_7	small_large_pieces	clear				7	21	7	26	83	0	109	1428	467	961	34	41	0	75	726	338	388	29	60	0	89	1299	242	1057	4	8	0	12	670	34	636					7	5	5	2	grachev_ai
Zubovo	1987-06-03	58.43	146.51	4_6	small_large_pieces	clear				6	18	6	60	137	0	197	1625	604	1021	31	41	0	72	798	379	419	3	28	0	31	1330	270	1060	1	3	0	4	674	37	637					11	7	3	0	grachev_ai
Zubovo	1987-06-04	58.45	147.00	4_6	small_large_pieces	clear				6	18	6	123	113	0	236	1861	817	1044	10	39	0	49	847	418	429	0	0	0	0	1330	270	1060	4	8	0	12	686	45	641					11	5	0	1	grachev_ai
Zubovo	1987-06-05	58.43	146.53	4_6	small_large_pieces	clear				6	18	6	32	102	0	134	1995	919	1076	34	66	0	100	947	484	463	0	0	0	0	1330	270	1060	1	5	0	6	692	50	642					8	10	0	0	grachev_ai
Zubovo	1987-06-06	58.50	146.45	3_5	small_large_pieces	fog_rain				6	18	6	23	62	0	85	2080	981	1099	32	43	0	75	1022	527	495	0	0	0	0	1330	270	1060	0	0	0	0	692	50	642					7	6	0	0	grachev_ai
Zubovo	1987-06-08	58.57	153.59	3_6	small_large_pieces	clear				6	18	6	7	9	0	16	2096	995	1101	102	73	0	175	1197	600	597	0	0	0	0	1330	270	1060	9	0	0	9	701	50	651					1	8	0	1	grachev_ai
Zubovo	1987-06-09	59.40	154.45	4_8	small_large_pieces	clear				6	18	6	100	84	0	184	2280	1141	1139	1	0	0	1	1198	600	598	0	0	0	0	1330	270	1060	59	3	0	62	763	53	710					8	0	0	4	grachev_ai
Zubovo	1987-06-10	59.40	154.45	3_7	small_large_pieces	clear				6	18	6	170	121	0	291	2571	1413	1158	1	0	0	1	1199	600	599	0	0	0	0	1330	270	1060	59	3	0	62	763	53	710					11	0	0	0	grachev_ai
Zubovo	1987-06-13	55.11	142.26	4_7	small_large_pieces	cloudy				6	18	6	8	6	0	14	2585	1421	1164	1	1	0	2	1201	601	600	152	4	0	156	1486	271	1215	0	0	0	0	763	53	710					1	0	5	0	grachev_ai
Zubovo	1987-06-14	55.05	142.10	4_8	small_large_pieces	clear				6	18	6	8	18	0	26	2611	1443	1168	1	0	0	1	1202	601	601	134	1	0	135	1621	272	1349	0	0	0	0	763	53	710					1	0	7	0	grachev_ai
Zubovo	1987-06-15	55.19	141.37	4_7	small_large_pieces	clear				6	18	6	2	0	0	2	2613	1445	1168	0	0	0	0	1202	601	601	146	1	0	147	1768	273	1495	0	0	0	0	763	53	710					0	0	7	0	grachev_ai
Zubovo	1987-06-16	55.09	141.55	4_7	small_large_pieces	cloudy				5	15	5	3	0	0	3	2616	1448	1168	0	0	0	0	1202	601	601	62	0	0	62	1830	273	1557	0	0	0	0	763	53	710					0	0	1	0	grachev_ai
Zubovo	1987-06-17	54.30	142.10	2_4	small_large_pieces	fog				6	18	6	141	30	0	171	2787	1596	1191	8	4	0	12	1214	609	605	13	0	0	13	1843	273	1570	24	1	0	25	788	54	734					9	1	0	2	grachev_ai
Zubovo	1987-06-18	53.46	143.34	3_5	small_large_pieces	clear				6	18	6	43	10	0	53	2840	1639	1201	15	3	0	18	1232	624	608	81	2	0	83	1926	275	1651	0	1	0	1	789	55	734					4	3	4	0	grachev_ai
Zubovo	1987-06-19	52.35	144.17	3_6	small_large_pieces	fog				6	18	6	18	6	0	24	2864	1657	1207	4	2	0	6	1238	626	612	156	2	0	158	2084	277	1807	0	0	0	0	789	55	734					1	0	7	0	grachev_ai
Zubovo	1987-06-21	54.20	140.00	2_5	small_large_pieces	clear				6	18	6	129	16	0	145	3009	1786	1223	3	0	0	3	1241	626	615	16	1	0	17	2101	278	1823	10	1	0	11	800	56	744					8	0	0	1	grachev_ai
Zubovo	1987-06-23	54.30	138.30	4_8	small_large_pieces	fog				6	18	6	103	7	0	110	3119	1889	1230	2	0	0	2	1243	626	617	2	0	0	2	2103	278	1825	0	0	0	0	800	56	744					9	0	0	0	grachev_ai
Zubovo	1987-06-24	54.30	139.10	4_7	small_large_pieces	fog				6	18	6	70	17	0	87	3206	1969	1237	1	2	0	3	1246	628	618	4	2	0	6	2109	280	1829	3	0	0	3	803	56	747					7	0	0	0	grachev_ai
Zubovo	1987-06-25	54.30	138.09	5	small_large_pieces	clear				6	18	6	29	3	0	32	3238	1998	1240	0	0	0	0	1246	628	618	4	2	0	6	2109	280	1829	10	0	0	10	813	56	757					4	0	0	4	grachev_ai
Zubovo	1987-06-26	54.30	137.57	3_9	small_large_pieces	fog				6	18	6	57	6	0	63	3301	2055	1246	1	0	0	1	1247	628	619	3	0	0	3	2112	280	1832	10	0	0	10	823	56	767					6	0	0	4	grachev_ai
Zubovo	1987-06-27	54.30	139.26	3_7	small_large_pieces	fog				6	18	6	30	12	0	42	3343	2092	1251	0	0	0	0	1247	628	619	2	0	0	2	2114	280	1834	4	0	0	4	827	56	771					4	0	0	0	grachev_ai
Zubovo	1987-06-28	54.21	139.25	4_5	small_large_pieces					6	18	6	137	14	0	151	3494	2229	1265	0	1	0	1	1248	629	619	28	0	0	28	2142	280	1862	25	4	0	29	856	60	796					7	0	1	4	grachev_ai
Zubovo	1987-06-29	54.29	140.00	4_6	small_large_pieces	clear				6	18	6	283	30	0	313	3807	2524	1283	2	0	0	2	1250	629	621	11	0	0	11	2153	280	1873	16	4	0	20	876	64	812					14	0	1	5	grachev_ai
Zubovo	1987-06-30	54.25	140.10	4_5	small_large_pieces	clear				6	18	6	40	6	0	46	3853	2566	1287	0	0	0	0	1250	629	621	0	0	0	0	2153	280	1873	67	1	0	68	944	65	879					3	0	0	0	grachev_ai
Zubovo	1987-07-01	54.22	140.05	4_5	small_large_pieces	fog				6	18	6	86	5	0	91	3944	2652	1292	0	0	0	0	1250	629	621	28	1	0	29	2182	281	1901	11	1	0	12	956	66	890					6	0	3	2	grachev_ai
Zubovo	1987-07-02	54.20	139.55	4_5	small_large_pieces	fog				6	18	6	9	2	0	11	3955	2661	1294	0	2	0	2	1252	631	621	26	0	0	26	2208	281	1927	11	2	0	13	969	68	901					0	0	3	1	grachev_ai
Zubarevo	1987-04-27	47.17	143.50	4_5	small_pieces	clear	5_ms	SW		4	12	4	2	1	0	3	3	1	2	61	12	0	73	73	12	61	25	0	0	25	25	0	25	2	1	0	3	3	1	2			15	10					lastovskiy_s
Zubarevo	1987-04-28	47.25	143.40	6_7	small_pieces	haze	light			4	12	4	4	5	0	9	12	6	6	94	32	0	126	199	44	155	35	13	2	50	75	14	61	19	2	0	21	24	3	21			35						lastovskiy_s
Zubarevo	1987-04-29	47.5833	144.467	6_7	small_pieces		4_ms	SW		4	12	4	2	1	0	3	15	6	9	7	9	0	16	215	53	162	96	11	0	107	182	24	158	0	0	0	0	24	3	21			45	35					lastovskiy_s
Zubarevo	1987-04-30	47.45	145.16	4_6	small_pieces	3_4_miles	5_6_ms	SSW		4	12	4	0	0	0	0	15	6	9	30	17	1	48	263	84	179	121	15	0	136	318	39	279	1	0	0	1	25	3	22			120	60					lastovskiy_s
Zubarevo	1987-05-01	47.48	144.20	4_6	small_pieces	haze_3_4_mile_vis	6_ms	SSW		6	18	6	7	4	0	11	26	12	14	6	11	0	17	280	95	185	251	31	0	282	600	70	530	0	9	0	9	34	12	22			175	85					lastovskiy_s
Zubarevo	1987-05-02	49.00	145.01	5	small_pieces	3_4_miles	5_ms	W		6	18	6	15	1	0	16	42	13	29	3	2	0	5	285	97	188	6	3	0	9	609	73	536	49	2	0	51	85	14	71			275	120					lastovskiy_s
Zubarevo	1987-05-03	49.22	145.04	6_7	small_pieces	7_10_miles	6_ms	E		6	18	6	0	0	0	0	42	13	29	5	3	0	8	293	100	193	159	10	0	169	778	83	695	1	0	0	1	86	14	72			327	129					lastovskiy_s
Zubarevo	1987-05-06	55.05	143.10	6_7	small_pieces		7_ms	SW		7	21	7	67	122	0	189	231	138	93	37	80	0	117	410	180	230	40	2	0	42	820	85	735	1	0	0	1	87	14	73			335	131					lastovskiy_s
Zubarevo	1987-05-07	56.05	144.17	6_7	small_pieces	fog	5_ms	NW		7	21	7	18	13	0	31	262	156	106	62	155	8	225	635	335	300	140	32	6	178	998	123	875	0	1	0	1	88	15	73			380	151					lastovskiy_s
Zubarevo	1987-05-08	56.25	144.40	6_7	small_pieces		7_15_ms	SE		5	15	5	1	20	0	21	283	176	107	5	93	1	99	734	429	305	32	25	0	57	1055	148	907	0	0	0	0	88	15	73			443	153					lastovskiy_s
Zubarevo	1987-05-09	57.05	146.08	6_7	small_pieces		5_ms	SSW		6	18	6	1	5	0	6	289	181	108	46	133	0	179	913	562	351	48	13	0	61	1116	161	955	0	0	0	0	88	15	73			475	183					lastovskiy_s
Zubarevo	1987-05-11	54.20	143.40	7_8	small_pieces	snow_500_m_vis				5	15	5	6	20	0	26	315	201	114	3	19	1	23	936	582	354	32	11	1	44	1160	173	987	2	0	0	2	90	15	75			483	186					lastovskiy_s
Zubarevo	1987-05-12	53.37	143.47	7_8	small_pieces	snow_500m_vis				5	15	5	3	8	0	11	326	209	117	0	10	1	11	947	593	354	69	19	0	88	1248	192	1056	5	2	0	7	97	17	80			506	189					lastovskiy_s
Zubarevo	1987-05-14	52.02	144.38	7_8	small_pieces	10_miles				7	21	7	3	23	0	26	352	232	120	14	43	0	57	1004	636	368	228	126	0	354	1602	318	1284	0	0	0	0	97	17	80			511	199					lastovskiy_s
Zubarevo	1987-05-16	54.43	143.48	8	small_pieces	500_m				7	21	7	69	14	0	83	435	246	189	1	12	0	13	1017	648	369	393	29	0	422	2024	347	1677	2	0	0	2	99	17	82			585	210					lastovskiy_s
Zubarevo	1987-05-17	55.17	143.04	6_7	small_pieces	snow_500_m_vis				7	21	7	18	107	0	125	560	353	207	4	41	0	45	1062	689	373	295	61	0	356	2380	365	2015	0	0	0	0	99	17	82			703	230					lastovskiy_s
Zubarevo	1987-05-20	54.49	138.25	5_6	small_pieces	10_km				6	18	6	2	21	0	23	583	374	209	1	12	0	13	1075	701	374	0	0	0	0	2380	365	2015	19	6	0	25	124	23	101			803	248					lastovskiy_s
Zubarevo	1987-05-21	55.03	141.17	6_7	small_pieces	10_km				7	21	7	0	13	0	13	596	387	209	15	3	0	18	1093	704	389	0	0	0	0	2380	365	2015	2	0	0	2	126	23	103			847	248					lastovskiy_s
Zubarevo	1987-05-22	55.16	141.31	7_8	small_pieces	10_km				7	21	7	0	4	0	4	600	391	209	18	5	0	23	1116	709	407	179	0	0	179	2559	365	2194	4	0	0	4	130	23	107			857	295					lastovskiy_s
Zubarevo	1987-05-24	57.10	144.55	4	small_pieces	fog_500m_vis				7	21	7	0	24	0	24	624	414	210	12	16	0	28	1144	725	419	43	15	0	58	2617	380	2237	0	1	0	1	131	24	107			858	300					lastovskiy_s
Zubarevo	1987-05-25	58.07	145.35	4	small_pieces	fog				7	21	7	8	90	0	98	722	512	210	65	43	0	108	1252	770	482	42	62	0	104	2721	442	2279	7	1	0	8	139	25	114			878	346					lastovskiy_s
Zubarevo	1987-05-26	58.37	145.33	3	small_pieces	10_miles				7	21	7	6	138	0	144	866	650	216	10	59	0	69	1321	829	492	3	56	0	59	2780	498	2282	10	1	0	11	150	26	124			933	371					lastovskiy_s
Zubarevo	1987-05-28	58.30	147.30	3	small_pieces	snow				7	21	7	26	67	0	93	959	717	242	3	10	0	13	1334	839	495	91	53	0	144	2924	551	2373	36	4	0	40	190	30	160			993	391					lastovskiy_s
Zubarevo	1987-05-29	58.35	148.01	4	small_pieces	changable				6	18	6	7	35	0	42	1001	752	249	1	19	0	20	1354	858	496	1	9	0	10	2934	560	2374	9	0	0	9	199	30	169			1018	401					lastovskiy_s
Zubarevo	1987-06-01	58.30	146.50	1_3	small_pieces					6	18	6	7	69	0	76	1077	821	256	6	14	0	20	1374	872	502	0	0	0	0	2934	560	2374	2	5	0	7	206	35	171									lastovskiy_s
Zubarevo	1987-06-04	53.13	143.27	3_4	small_pieces	changable				6	18	6	0	10	0	10	1087	831	256	1	1	0	2	1376	873	503	0	2	0	2	2936	562	2374	20	3	0	23	229	38	191			1043	425					lastovskiy_s
Zubarevo	1987-06-07	54.40	138.55	7	small_pieces	changable				6	18	6	2	15	0	17	1104	846	258	3	2	0	5	1381	875	506	0	0	0	0	2936	562	2374	0	0	0	0	229	38	191									lastovskiy_s
Zubarevo	1987-06-09	54.25	140.33	4_6	small_pieces	changable				7	21	7	83	188	0	271	1375	1034	341	4	5	0	9	1390	880	510	2	3	0	5	2941	565	2376	6	3	0	9	238	41	197			1052	430					lastovskiy_s
Zubarevo	1987-06-10	54.01	140.42	4_6	large_pieces					8	24	8	35	100	0	135	1510	1134	376	2	0	0	2	1392	880	512	0	0	0	0	2941	565	2376	62	11	0	73	311	52	259			1095	440					lastovskiy_s
Zubarevo	1987-06-11	53.54	140.47	5	large_pieces	changable				7	21	7	6	10	0	16	1526	1144	382	5	6	0	11	1403	886	517	0	0	0	0	2941	565	2376	44	4	0	48	359	56	303			1160	470					lastovskiy_s
Zubarevo	1987-06-12	54.10	141.18	5	large_pieces					8	24	8	40	147	0	187	1713	1291	422	8	6	0	14	1417	892	525	0	1	0	1	2942	566	2376	33	21	0	54	413	77	336			1205	500					lastovskiy_s
Zubarevo	1987-06-13	55.08	141.38	4_5	large_pieces	changable				8	24	8	2	32	0	34	1747	1323	424	1	0	0	1	1418	893	525	183	28	0	211	3153	593	2560	0	0	0	0	413	77	336			1270	530					lastovskiy_s
Zubarevo	1987-06-15	55.22	141.27	3_4	large_pieces					7	21	7	8	4	0	12	1759	1331	428	0	0	0	0	1418	893	525	163	29	0	192	3345	620	2725	0	0	0	0	413	77	336			1835						lastovskiy_s
Zubarevo	1987-06-17	54.05	143.05	3	large_pieces					6	18	6	15	66	0	81	1840	1397	443	3	7	0	10	1428	900	528	0	1	0	1	3346	621	2725	0	1	0	1	414	78	336			1898	710					lastovskiy_s
Zubarevo	1987-06-18	53.20	143.45	4	large_pieces					8	24	8	284	31	0	315	2155	1681	474	7	23	0	30	1458	923	535	12	65	0	77	3423	633	2790	1	0	0	1	415	78	337			1908	713					lastovskiy_s
Zubarevo	1987-06-20	54.45	142.30	4	large_pieces					8	24	8	100	18	0	118	2273	1771	502	3	7	0	10	1468	930	538	7	2	0	9	3432	635	2797	2	0	0	2	417	78	339			1962	716					lastovskiy_s
Zubarevo	1987-06-21	54.34	140.30	3	large_pieces					6	18	6	27	165	0	192	2465	1936	529	1	0	0	1	1469	931	538	9	4	0	13	3445	639	2806	5	0	0	5	422	78	344			1985	720					lastovskiy_s
Zubarevo	1987-06-23	54.42	139.25	3	large_pieces	fog				8	24	8	8	64	0	72	2537	2000	537	2	10	0	12	1481	941	540	9	2	0	11	3456	641	2815	0	0	0	0	422	78	344			1998						lastovskiy_s
Zubarevo	1987-06-25	54.35	140.33	3	large_pieces					8	24	8	5	141	0	146	2683	2141	542	3	0	0	3	1484	944	540	31	2	0	33	3489	643	2846	35	6	0	41	463	84	379			2011	710					lastovskiy_s
Zubarevo	1987-06-28	54.38	140.15	4_5	large_pieces					8	24	8	47	306	0	353	3036	2447	589	1	3	0	4	1488	947	541	1	0	0	1	3490	643	2847	39	3	0	42	505	87	418			2095	740					lastovskiy_s
Zubarevo	1987-06-29	54.31	140.15	4	large_pieces					8	24	8	59	584	0	643	3679	3031	648	8	18	0	26	1514	965	549	17	8	0	25	3515	651	2864	4	14	0	18	523	101	422			2179	750					lastovskiy_s
Zubarevo	1987-06-30	54.15	140.00	6	large_pieces					8	24	8	54	0	0	54	3733	3084	649	1	0	0	1	1515	965	550	0	0	0	0	3515	651	2864	8	1	0	9	532	102	430			2221	781					lastovskiy_s
Zubarevo	1987-07-02	54.45	136.50	5	large_pieces	fog_100m_vis				8	24	8	5	0	0	5	3738	3084	654	1	0	0	1	1516	966	550	0	0	0	0	3515	651	2864	28	1	0	29	561	103	458			2231	841					lastovskiy_s
Zubarevo	1987-07-03	54.42	137.00	6	large_pieces	fog_zero_vis				8	24	8	6	1	0	7	3745	3090	655	2	1	0	3	1519	967	552	5	0	0	5	3520	651	2869	25	0	0	25	586	103	483			2242	905					lastovskiy_s
Zakharovo	1986-04-30	57.22	148.39	4_5		10_miles	2	NW		7	21	7	9	0	0	9	914	439	475	57	140	0	197	642	512	130	27	0	20	47	250	85	165	0	0	0	0	380					326	142.5					kochnev_aa
Zakharovo	1986-05-01	57.29	147.52	5_		5_miles	4	W		7	21	7	15	0	0	15	929	449	480	27	280	0	307	949	796	153	32	0	26	58	308	111	197	1	0	0	1	381											kochnev_aa
Zakharovo	1986-05-02	57.37	147.14	4_5		7_miles	2	S		7	21	7	61	0	0	61	990	488	502	6	201	0	207	1156	997	159	104	30	7	141	449	172	277	2	0	0	2	383											kochnev_aa
Zakharovo	1986-05-03	57.35	148.31	5		8_miles	3	NW		7	21	7	11	0	0	11	1001	496	505	19	140	0	159	1315	1144	171	37	10	9	56	505	199	306	1	0	0	1	384											kochnev_aa
Zakharovo	1986-05-05	56.04	143.38	4		8_miles	6	SW		7	21	7	0	0	0	0	1001	496	505	5	11	0	16	1331	1155	176	4	7	0	11	516	206	310	0	0	0	0	384											kochnev_aa
Zakharovo	1986-05-06	54.02	143.30	5		5_6_miles	5	N		7	21	7	21	0	0	21	1022	496	526	0	0	0	0	1331	1155	176	10	0	0	10	526	209	317	5	0	0	5	389											kochnev_aa
Zakharovo	1986-05-07	52.32	144.09	5		7_miles	5	SE		7	21	7	3	0	0	3	1025	497	528	3	0	0	0	1334	1156	178	141	25	0	166	692	234	458	3	0	0	3	392											kochnev_aa
Zakharovo	1986-05-09	51.58	144.25	5		10_15_miles	9	SW		7	21	7	17	0	0	17	1042	513	529	2	10	0	12	1346	1166	180	511	90	0	601	1293	335	958	1	0	0	1	393											kochnev_aa
Zakharovo	1986-05-10	51.3	144.21	4_5		10_miles	3	NW		7	21	7	4	0	0	4	1046	517	529	3	0	0	3	1349	1169	180	123	0	0	123	1416	351	1065	60	2	0	62	455					476	187.2					kochnev_aa
Zakharovo	1986-05-12	55.47	143.13	5_6		7_8_miles	6	SSW		7	21	7	1	23	0	24	1070	540	530	0	13	0	13	1362	1182	180	19	90	0	109	1525	441	1084	0	1	0	1	456											kochnev_aa
Zakharovo	1986-05-13	56.01	142.13	3_4		10_miles	light			7	21	7	33	48	0	81	1151	618	533	0	57	0	57	1419	1239	180	6	111	0	117	1642	552	1090	5	1	0	6	462											kochnev_aa
Zakharovo	1986-05-15	59.01	153.55	4_5		4_5_miles		W		7	21	7	37	0	0	37	1188	644	544	0	5	0	5	1424	1244	180	7	0	0	7	1649	554	1095	6	1	0	7	469											kochnev_aa
Zakharovo	1986-05-16	59.38	155.33	3_4		10_miles	3	W		7	21	7	123	31	0	154	1342	705	637	0	3	0	3	1427	1247	180	14	10	0	24	1673	567	1106	84	6	0	90	559											kochnev_aa
Zakharovo	1986-05-17	59.49	159.56	5		5_miles	3	NNE		7	21	7	25	30	0	55	1397	760	637	3	0	0	3	1430	1250	180	15	5	0	20	1693	577	1116	67	6	0	73	632											kochnev_aa
Zakharovo	1986-05-19	59.18	148.1	3		15_miles	light			7	21	7	15	83	0	98	1498	853	642	0	0	0	0	1430	1250	180	36	64	0	100	1793	651	1142	28	18	0	40	678											kochnev_aa
Zakharovo	1986-05-20	59.12	147.35	3		15_miles	calm			7	21	7	38	120	0	158	1653	993	660	0	0	0	0	1430	1250	180	70	20	0	90	1883	671	1212	44	21	0	65	793					288.6	129.8					kochnev_aa
Zakharovo	1986-05-21	58.56	146.18	3		15_miles	calm			7	21	7	85	30	0	115	1768	1097	671	0	0	0	0	1430	1250	180	14	17	0	31	1914	698	1216	3	15	18	83	761											kochnev_aa
Zakharovo	1986-05-23	55.21	142.42	6		15_miles	2	SSW		7	21	7	5	0	0	5	1773	1102	671	0	0	0	0	1430	1250	180	90	19	0	109	2023	717	1306	0	0	0	0	761											kochnev_aa
Zakharovo	1986-05-24	55.53	140.39	6		8_miles	2	E		7	21	7	5	10	0	15	1788	1117	671	0	0	0	0	1430	1250	180	10	65	0	75	2098	786	1312	0	0	0	0	761											kochnev_aa
Zakharovo	1986-05-25	55.92	139.2	3		3_5_miles	calm			7	21	7	17	129	0	146	1934	1250	684	0	0	0	0	1430	1250	180	11	64	0	75	2173	855	1318	0	0	0	0	761											kochnev_aa
Zakharovo	1986-05-26	55.17	139.38	3_4		7_miles	3	E		7	21	7	38	48	0	86	2020	1328	692	0	0	0	0	1430	1250	180	10	62	0	72	2245	927	1318	0	0	0	0	761											kochnev_aa
Zakharovo	1986-05-27	54.36	140.09	5_6		10_miles	3	SE		7	21	7	23	0	0	23	2043	1347	696	0	0	0	0	1430	1250	180	0	0	0	0	2245	927	1318	57	0	0	57	818											kochnev_aa
Zakharovo	1986-05-28	55.92	139.2	3_4		7_miles	4	E		7	21	7	35	81	0	116	2159	1448	711	0	0	0	0	1430	1250	180	0	0	0	0	2245	927	1318	0	0	0	0	818											kochnev_aa
Zakharovo	1986-05-29	55.33	139.55	3		5_miles	2	S		7	21	7	17	74	0	91	2250	1524	726	0	0	0	0	1430	1250	180	0	0	0	0	2245	927	1318	0	0	0	0	818											kochnev_aa
Zakharovo	1986-05-30	54.53	139.51	5_6		15_miles	3	SSW		7	21	7	97	130	0	227	2477	1660	817	0	0	0	0	1430	1250	180	0	0	0	0	2245	927	1318	30	0	0	30	848					257.2	115.7					kochnev_aa
Zakharovo	1986-05-31	54.54	140.09	4		10_miles	2	N		7	21	7	83	94	0	177	2654	1794	860	0	0	0	0	1430	1250	180	0	0	0	0	2245	927	1318	50	4	0	54	902											kochnev_aa
Zakharovo	1986-06-01	54.52	140.12	4		10_miles	2	SW		7	21	7	41	87	0	128	2782	1881	901	0	0	0	0	1430	1250	180	0	0	0	0	2245	927	1318	28	1	0	29	931											kochnev_aa
Zakharovo	1986-06-02	55.5	137.29	4_5		8_miles	2	SW		7	21	7	67	161	0	228	3010	2048	962	0	0	0	0	1430	1250	180	0	0	0	0	2245	927	1318	0	0	0	0	931											kochnev_aa
Zakharovo	1986-06-03	55.39	137.51	3_		15_miles	light			7	21	7	282	207	0	489	3499	2505	994	0	0	0	0	1430	1250	180	0	0	0	0	2245	927	1318	0	0	0	0	931											kochnev_aa
Zakharovo	1986-06-04	55.35	138.27							7	21	7	263	309	0	572	4071	2975	996	0	0	0	0	1430	1250	180	0	0	0	0	2245	927	1318	0	0	0	0	931											kochnev_aa
Zakharovo	1986-06-07	54.33	140.08	5		10_miles	light			7	21	7	28	0	0	28	4099	3003	1096	0	0	0	0	1430	1250	180	0	0	0	0	2245	927	1318	76	13	0	89	1020											kochnev_aa
Zakharovo	1986-06-08	55.13	138.17	3		20_miles	2	W		7	21	7	150	126	0	276	4375	3229	1146	0	0	0	0	1430	1250	180	0	0	0	0	2245	927	1318	0	0	0	0	1020											kochnev_aa
Zakharovo	1986-06-09	55.29	137.36	3_4		15_20_miles	calm			7	21	7	51	57	0	108	4483	3337	1146	0	0	0	0	1430	1250	180	0	0	0	0	2245	927	1318	0	0	0	0	1020											kochnev_aa
Zakharovo	1986-06-10	55.38	137.23	3_4		15_miles	light			7	21	7	17	69	0	86	4569	3423	1146	0	0	0	0	1430	1250	180	0	0	0	0	2245	927	1318	0	0	0	0	1020					452.8	209.7					kochnev_aa
Zakharovo	1986-06-11	54.33	140.08	3_4		10_miles	light			7	21	7	0	0	0	0	4569	3423	1146	0	0	0	0	1430	1250	180	0	0	0	0	2245	927	1318	29	3	0	32	1052											kochnev_aa
Zakharovo	1986-06-12	54.24	142.58	2_3		10_miles	light			7	21	7	294	134	0	428	4997	3742	1255	0	0	0	0	1430	1250	180	0	0	0	0	2245	927	1318	0	0	0	0	1052											kochnev_aa
Zakharovo	1986-06-13	54.13	140.08	4_6		10_miles	light			7	21	7	0	0	0	0	4997	3742	1255	0	0	0	0	1430	1250	180	0	0	0	0	2245	927	1318	54	3	0	57	1109											kochnev_aa
Zakharovo	1986-06-16	59.46	154.33	2_3		10_miles	light			7	21	7	127	121	0	248	5245	3942	1303	0	0	0	0	1430	1250	180	0	0	0	0	2245	927	1318	0	0	0	0	1109											kochnev_aa
Zakharovo	1986-06-17	59.46	154.34	2_3		10_miles	light			7	21	7	182	106	0	288	5533	4175	1358	0	0	0	0	1430	1250	180	0	0	0	0	2245	927	1318	0	0	0	0	1109					240.9	96					kochnev_aa
Zarechie	1986-04-30	58.34	151.00	4_5		clear	light			6	18	6	11	10	0	21	21	10	11	1	10	0	11	11	10	1	0	0	0	0	0	0	0	0	10	0	10	10	0	10					3	0	0	1	yermakov_oe
Zarechie	1986-05-01	57.29	150.55	5__6		cloudy	2beauf	N		6	18	6	3	11	0	14	35	21	14	8	23	0	31	42	33	9	3	22	0	25	25	22	3	6	0	0	6	6	0	6					1	2	0	1	yermakov_oe
Zarechie	1986-05-02	57.21	150.07	4_5		clear	calm			6	18	6	0	0	0	0	35	21	14	14	42	0	56	98	75	23	40	32	0	72	97	54	43	14	0	0	14	20	0	20									yermakov_oe
Zarechie	1986-05-03	57.24	150.01	5_6		clear	2beauf	N		6	18	6	0	0	0	0	35	21	14	17	87	0	104	202	162	40	18	11	0	19	116	65	51	0	0	0	0	20	0	20									yermakov_oe
Zarechie	1986-05-04	57.03	150.17	3_4		cloudy	3beauf	N		6	18	6	6	11	0	17	52	32	20	2	68	0	70	272	230	42	3	17	0	30	146	82	64	2	0	0	2	22	0	22									yermakov_oe
Zarechie	1986-05-06	58.30	151.20	5_6		cloudy	3beauf	NE		6	18	6	0	0	0	0	52	32	20	1	13	0	14	286	243	43	9	30	0	39	185	112	73	2	0	0	2	24	0	24									yermakov_oe
Zarechie	1986-05-07	59.30	151.20	3_4		clear	3beauf	N		6	18	6	14	137	0	151	203	169	34	6	38	0	44	370	281	49	20	30	0	50	235	142	93	9	0	0	9	33	0	33									yermakov_oe
Zarechie	1986-05-14	58.30	148.23	5_6		clear	calm			6	18	6	11	0	0	11	214	143	71	0	10	0	10	340	281	59	0	0	0	0	235	142	93	0	0	0	0	33	0	33									yermakov_oe
Zarechie	1986-05-15	59.00	148.12	3_4		clear	calm			6	18	6	8	8	0	16	239	151	79	9	50	0	59	399	331	68	58	0	0	58	293	200	93	0	0	0	0	33	0	33									yermakov_oe
Zarechie	1986-05-16	58.50	148.10	5_6		cloudy	4beauf	NW		6	18	6	16	0	0	16	246	167	79	0	0	0	0	399	331	68	59	0	0	59	258	259	93	0	0	0	0	33	0	33									yermakov_oe
Zarechie	1986-05-17	59.00	149.20	6		cloudy	4beauf	N		6	18	6	0	12	0	12	258	179	79	78	80	0	158	557	411	146	45	43	0	88	440	304	136	4	0	0	4	37	0	37									yermakov_oe
Zarechie	1986-05-18	58.42	148.15	3_4		clear	2beauf	N		6	18	6	16	3	0	19	277	182	95	0	94	0	94	651	505	146	105	0	0	105	545	304	241	14	0	0	14	51	0	51									yermakov_oe
Zarechie	1986-05-19	58.23	143.09	5_6		clear	2beauf	N		6	18	6	1	30	0	31	308	212	96	24	50	0	74	725	555	170	48	0	0	48	593	304	289	7	0	0	7	58	0	58									yermakov_oe
Zarechie	1986-05-21	56.00	139.00	3_4		cloudy	2beauf	N		6	18	6	50	51	0	101	409	263	146	0	0	0	0	725	555	170	0	0	0	0	593	304	289	62	0	0	62	120	0	120									yermakov_oe
Zarechie	1986-05-22	56.36	138.20	3_4		cloudy	2beauf	N		6	18	6	46	26	0	72	481	289	192	0	0	0	0	725	555	170	3	0	0	3	596	304	292	22	0	0	22	144	0	144									yermakov_oe
Zarechie	1986-05-23	55.00	138.30	4_5		clear	1beauf	N		6	18	6	56	67	0	123	604	356	248	7	0	0	7	732	555	177	5	0	0	5	601	304	297	27	0	0	27	171	0	171									yermakov_oe
Zarechie	1986-05-24	55.00	138.30	3		cloudy	3beauf	N		6	18	6	50	27	0	77	681	383	298	10	6	0	16	748	561	187	98	0	0	98	699	304	395	1	0	0	1	172	0	172									yermakov_oe
Zarechie	1986-05-25	55.00	138.50	6		cloudy	calm						52	0	0	52	733	383	350	4	50	0	54	802	611	191	179	0	0	179	878	304	574	1	0	0	1	173	0	173									yermakov_oe
Zarechie	1986-05-26	55.20	138.20	6		clear	calm						34	26	0	60	793	409	384	0	47	0	47	849	658	191	0	0	0	0	878	304	574	1	0	0	1	174	0	174									yermakov_oe
Zarechie	1986-05-27	55.10	138.50	5		clear	3beauf	NW		6	18	6	0	52	0	52	845	461	384	0	82	0	82	934	740	191	0	0	0	0	878	304	574	0	0	0	0	174	0	174									yermakov_oe
Zarechie	1986-05-28	55.30	139.10	4		cloudy	3beauf	NE		6	18	6	39	32	0	71	916	493	423	6	25	0	31	962	765	197	35	0	0	35	913	304	609	0	0	0	0	174	0	174									yermakov_oe
Zarechie	1986-05-29	55.28	140.04	4		cloudy	2beauf	NE		6	18	6	0	0	0	0	916	493	423	0	0	0	0	962	765	197	87	0	0	87	1000	304	698	6	0	0	6	180	0	180									yermakov_oe
Zarechie	1986-05-30	54.10	143.20	6		cloudy	3beauf	NE		6	18	6	0	0	0	0	916	493	423	0	0	0	0	962	765	197	184	100	0	284	1284	404	880	0	0	0	0	180	0	180									yermakov_oe
Zarechie	1986-05-31	54.25	140.08	5		cloudy	2beauf	NE		6	18	6	0	0	0	0	916	493	423	78	46	0	124	1086	811	276	168	70	0	238	1522	474	1048	42	0	0	42	222	0	222									yermakov_oe
Zarechie	1986-06-01	55.10	140.08	4		clear	calm			6	18	6	0	151	0	151	1067	574	518	0	14	0	14	1100	811	289	0	0	0	0	1522	474	1048	0	4	0	4	226	0	226									yermakov_oe
Zarechie	1986-06-02	55.00	139.40	4_5		clear	calm			6	18	6	0	124	0	124	1191	673	518	0	0	0	0	1100	811	289	0	0	0	0	1522	474	1048	0	8	0	8	234	0	234									yermakov_oe
Zarechie	1986-06-05	56.00	138.40	5		cloudy	calm			6	18	6	0	51	0	51	1242	724	518	0	0	0	0	1100	811	289	0	0	0	0	1522	474	1048	0	0	0	0	234	0	234									yermakov_oe
Zarechie	1986-06-08	54.25	139.30	4_6		cloudy	3beauf	SW		6	18	6	0	101	0	101	1343	825	518	0	0	0	0	1100	811	289	0	0	0	0	1522	474	1048	0	0	0	0	234	0	234									yermakov_oe
Zarechie	1986-06-09	54.20	142.50	4_6		cloudy	2beauf	SW		6	18	6	0	300	0	300	1643	1125	518	0	0	0	0	1100	811	289	0	0	0	0	1522	474	1048	0	0	0	0	234	0	234									yermakov_oe
Zarechie	1986-06-10	54.30	139.25	4_5		cloudy	2beauf	S		6	18	6	0	105	0	105	1748	1230	518	0	0	0	0	1100	811	289	0	0	0	0	1522	474	1048	0	0	0	0	234	0	234									yermakov_oe
Zarechie	1986-06-11	54.25	140.00	3_4		clear	2beauf	N		6	18	6	0	0	0	0	1748	1230	518	0	0	0	0	1100	811	289	0	128	0	128	1650	604	1048	0	0	0	0	234	0	234									yermakov_oe
Zarechie	1986-06-12	54.50	139.00	4		fog	calm			6	18	6	0	87	0	87	1835	1317	518	0	0	0	0	1100	811	289	0	0	0	0	1650	604	1048	0	0	0	0	234	0	234									yermakov_oe
Zarechie	1986-06-13	54.50	138.15	4		fog	calm			6	18	6	0	100	0	100	1935	1417	518	0	0	0	0	1100	811	289	0	0	0	0	1650	604	1048	0	0	0	0	234	0	234									yermakov_oe
Zarechie	1986-06-14	55.20	138.00	5		cloudy	2beauf	N		6	18	6	0	163	0	163	2098	1580	518	0	0	0	0	1100	811	289	0	0	0	0	1650	604	1048	0	0	0	0	234	0	234									yermakov_oe
Zarechie	1986-06-15	55.32	136.51	3_4		cloudy	calm			6	18	6	0	137	0	137	2235	1717	518	0	0	0	0	1100	811	289	0	0	0	0	1650	604	1048	0	0	0	0	234	0	234									yermakov_oe
Zarechie	1986-06-16	55.30	138.30	5_6		fog	calm			6	18	6	0	118	0	118	2353	1835	518	0	0	0	0	1100	811	289	0	0	0	0	1650	604	1048	0	0	0	0	234	0	234									yermakov_oe
Zarechie	1986-06-17	55.30	138.10	3_4		fog	calm			6	18	6	0	0	0	0	2353	1835	518	0	0	0	0	1100	811	289	0	0	0	0	1650	604	1048	32	0	0	32	266	0	266									yermakov_oe
Zarechie	1986-06-19	55.25	137.30	3_4		clear	calm			6	18	6	0	24	0	24	2377	1859	518	0	0	0	0	1100	811	289	0	0	0	0	1650	604	1048	76	0	0	76	342	0	342									yermakov_oe
Zarechie	1986-06-20	55.30	136.45	3_4		clear	calm			6	18	6	0	45	0	45	2422	1904	518	0	0	0	0	1100	811	289	0	0	0	0	1650	604	1048	5	0	0	5	347	0	347									yermakov_oe
Zarechie	1986-06-21	54.50	138.10	3_4		cloudy	2beauf	N		6	18	6	0	0	0	0	2422	1904	518	0	0	0	0	1100	811	289	0	0	0	0	1650	604	1048	110	0	0	110	452	0	452									yermakov_oe
Zarechie	1986-06-22	54.00	140.25	4		cloudy	2beauf	N		6	18	6	0	0	0	0	2422	1904	518	50	0	0	50	1150	811	339	0	0	0	0	1650	604	1048	0	0	0	0	452	0	452									yermakov_oe
Zarechie	1986-06-23	55.30	137.00	4		cloudy	2beauf	N		6	18	6	81	0	0	81	2503	1985	518	0	0	0	0	1150	811	339	0	0	0	0	1650	604	1048	53	0	0	53	505	0	505									yermakov_oe
Zarechie	1986-06-24	55.30	137.00	4		clear	calm			6	18	6	0	0	0	0	2503	1985	518	0	0	0	0	1150	811	339	0	0	0	0	1650	604	1048	28	0	0	28	533	0	533			1116	430					yermakov_oe
Zubovo	1986-05-12	57.48	142.15	3_6		cloudy	ripples			6	18	6	25	26	0	51	51	35	16	20	30	0	50	50	37	13	24	25	0	49	49	25	24	0	0	0	0	0	0	0					12	16	8	0	dunyushkin_sp
Zubovo	1986-05-14	59.10	146.21	3_5		cloudy	ripples			6	18	6	25	24	0	49	100	65	35	20	30	0	50	100	72	28	35	16	0	51	100	45	55	0	0	0	0	0	0	0					10	13	8	0	dunyushkin_sp
Zubovo	1986-05-15	59.22	146.37	3_4		clear	calm			5	15	5	30	20	0	50	150	95	55	15	45	0	60	160	122	38	20	20	0	40	140	65	75	0	0	0	0	0	0	0					8	11	6	0	dunyushkin_sp
Zubovo	1986-05-16	59.11	148.00	3_5		clear	ripples			5	15	5	0	0	0	0	150	95	55	10	40	0	50	210	172	38	18	32	0	50	190	100	90	0	0	0	0	0	0	0					0	8	6	0	dunyushkin_sp
Zubovo	1986-05-17	59.11	148.00	5		cloudy	ripples			4	12	4	0	0	0	0	150	95	55	15	35	0	50	260	207	53	25	25	0	50	240	125	115	0	0	0	0	0	0	0					0	10	6	0	dunyushkin_sp
Zubovo	1986-05-18	59.11	148.00	3_5		clear	ripples			7	21	7	10	10	0	20	170	105	65	25	45	0	70	330	257	73	30	30	0	60	300	155	145	0	0	0	0	0	0	0					4	9	7	0	dunyushkin_sp
Zubovo	1986-05-20	58.44	154.44	4_8		clear	calm			6	18	6	40	60	0	100	270	175	95	0	0	0	0	330	257	73	0	0	0	0	300	155	145	35	15	0	50	50	15	35					9	0	0	0	dunyushkin_sp
Zubovo	1986-05-21	58.52	153.00	4_7		cloudy	calm			4	12	4	60	90	0	150	420	275	145	0	0	0	0	330	257	73	0	0	0	0	300	155	145	10	3	0	13	63	18	45					12	0	0	6	dunyushkin_sp
Zubovo	1986-05-22	59.20	148.00	3_7		clear	ripples			5	15	5	0	0	0	0	420	275	145	10	40	0	50	380	297	83	50	50	0	100	400	205	195	0	0	0	0	63	18	45					0	9	13	0	dunyushkin_sp
Zubovo	1986-05-23	59.20	148.00	3_6		cloudy	calm			5	15	5	0	0	0	0	420	275	145	40	60	0	100	480	367	113	25	25	0	50	450	230	220	0	0	0	0	63	18	45					0	10	6	0	dunyushkin_sp
Zubovo	1986-05-25	59.20	148.00	3_5		fog	ripples			5	15	5	50	50	0	100	520	325	195	17	33	0	50	530	400	130	0	0	0	0	450	230	220	0	0	0	0	63	18	45					11	7	0	0	dunyushkin_sp
Zubovo	1986-05-26	59.10	148.00	3_5		clear	ripples			7	21	7	20	30	0	50	570	355	215	30	70	0	100	630	480	150	0	0	0	0	450	230	220	0	0	0	0	63	18	45					8	11	0	0	dunyushkin_sp
Zubovo	1986-05-27	58.41	152.43	3_5		cloudy	calm			5	15	5	0	0	0	0	570	355	215	50	100	0	150	780	580	200	0	0	0	0	450	230	220	0	0	0	0	63	18	45					0	15	0	0	dunyushkin_sp
Zubovo	1986-05-28	58.45	153.00	3_5		clear	1_2beauf			4	12	4	0	0	0	0	570	355	215	50	50	0	100	880	630	250	0	0	0	0	450	230	220	0	0	0	0	63	18	45					0	10	0	0	dunyushkin_sp
Zubovo	1986-05-29	58.50	152.50	3_5		clear	calm			4	12	4	0	0	0	0	570	355	215	40	60	0	100	980	690	290	0	0	0	0	450	230	220	0	0	0	0	63	18	45					0	11	0	0	dunyushkin_sp
Zubovo	1986-05-30	59.12	148.01	2_4		clear	calm			7	21	7	70	130	0	200	770	505	265	0	0	0	0	980	690	290	0	0	0	0	450	230	220	0	0	0	0	63	18	45					15	0	0	0	dunyushkin_sp
Zubovo	1986-06-02	55.30	143.30	6_8		fog	calm			6	18	6	17	20	0	37	807	525	282	0	0	0	0	980	690	290	70	30	0	100	550	270	280	0	0	0	0	63	18	45					4	0	10	0	dunyushkin_sp
Zubovo	1986-06-03	55.00	143.00	6_8		fog	calm			6	18	6	0	0	0	0	807	525	282	0	0	0	0	980	690	290	150	50	0	200	750	370	380	0	0	0	0	63	18	45					0	0	15	0	dunyushkin_sp
Zubovo	1986-06-04	54.20	143.20	5_7		clear	light			6	18	6	60	40	0	100	907	575	332	0	0	0	0	980	690	290	70	30	0	100	850	420	430	0	0	0	0	63	18	45					0	0	0	0	dunyushkin_sp
Zubovo	1986-06-05	54.20	143.20	3_4		clear	calm			6	18	6	50	50	0	100	1007	625	382	0	0	0	0	980	690	290	70	30	0	100	950	470	480	0	0	0	0	63	18	45					0	0	0	0	dunyushkin_sp
Zubovo	1986-06-06	54.20	143.20	3_5		cloudy	ripples			5	15	6	42	58	0	100	1107	675	432	0	0	0	0	980	690	290	55	45	0	100	1050	520	530	0	0	0	0	63	18	45					9	0	8	0	dunyushkin_sp
Zubovo	1986-06-07	55.40	137.30	5_7		cloudy	calm			6	18	6	0	0	0	0	1107	675	432	0	0	0	0	980	690	290	120	30	0	150	1200	570	630	0	0	0	0	63	18	45					0	0	14	0	dunyushkin_sp
Zubovo	1986-06-08	55.30	137.30	5_9		clear	calm			7	21	7	0	0	0	0	1107	675	432	0	0	0	0	980	690	290	80	20	0	100	1300	600	700	40	10	0	50	113	28	85					0	0	12	17	dunyushkin_sp
Zubovo	1986-06-09	55.32	137.39	6_8		clear	calm			7	21	7	60	90	0	150	1257	775	482	0	0	0	0	980	690	290	0	0	0	0	1300	600	700	0	0	0	0	113	28	85					13	0	0	0	dunyushkin_sp
Zubovo	1986-06-10	55.00	138.30	6_7		clear	calm			7	21	7	30	70	0	100	1357	845	512	50	0	0	50	1030	690	340	0	0	0	0	1300	600	700	0	0	0	0	113	28	85					0	0	0	0	dunyushkin_sp
Zubovo	1986-06-11	54.50	138.20	4_7		clear	calm			7	21	7	220	280	0	500	1857	1145	712	0	0	0	0	1030	690	340	0	0	0	0	1300	600	700	0	0	0	0	113	28	85					31	0	0	0	dunyushkin_sp
Zubovo	1986-06-12	54.50	138.30	4_6		clear	calm			7	21	7	70	80	0	150	2007	1245	762	0	0	0	0	1030	690	340	0	0	0	0	1300	600	700	0	0	0	0	113	28	85					12	0	0	0	dunyushkin_sp
Zubovo	1986-06-13	54.10	143.20	5_7		clear	ripples			6	18	6	0	0	0	0	2007	1245	762	0	0	0	0	1030	690	340	300	50	0	350	1650	700	950	0	0	0	0	113	28	85					0	0	28	0	dunyushkin_sp
Zubovo	1986-06-14	54.45	140.20	4_9		clear	calm			6	18	6	60	70	0	130	2137	1330	807	40	30	0	70	1100	730	370	0	0	0	0	1650	700	950	0	0	0	0	113	28	85					11	8	0	0	dunyushkin_sp
Zubovo	1986-06-16	54.30	140.20	5_7		clear	calm			6	18	6	60	53	0	113	2400	1550	850	0	0	0	0	1100	730	370								0	0	0	0	113	28	85					10	0	0	0	dunyushkin_sp
Zubovo	1986-06-18	54.40	139.40	4_6		clear	ripples			5	15	5	0	0	0	0	2400	1550	850	0	0	0	0	1100	730	370								47	3	0	50	163	33	130					0	0	0	15	dunyushkin_sp
Zubovo	1986-06-20	54.40	139.20	5_8		clear	calm			6	18	6	100	50	0	150	2550	1670	880	0	0	0	0	1100	730	370								0	0	0	0	163	33	130					12	0	0	0	dunyushkin_sp
Zubovo	1986-06-22	54.20	140.20	4_6		fog				7	21	7								40	10	0	50	1150	760	390								0	0	0	0	163	33	130					0	6	0	0	dunyushkin_sp
Zubovo	1986-06-23	54.20	140.20	4_5		fog	ripples			6	18	6								45	5	0	50	1200	800	400								25	0	0	25	188	33	155					0	7	0	0	dunyushkin_sp
Zubovo	1986-06-24	55.20	136.30	5_8		clear	calm			6	18	6								0	0	0	0	1200	800	400								22	0	0	22	210	33	177			950	450	0	0	0	0	dunyushkin_sp
Zvyagino	1986-04-13	54.57	146.56	3_4	young					7	21	7	4	2	0	6	6	2	4	5	17	0	22	22	17	5	17	0	0	17	17	0	17	0	1	0	1	1	1	0									khimich_v
Zvyagino	1986-04-14	55.22	147.18	4_5	young								4	1	10	15	21	3	18	3	8	10	21	43	25	18	30	0	0	30	47	0	47	0	0	0	0	1	1	0									khimich_v
Zvyagino	1986-04-18	58.20	157.25	4_5	young								5	2	3	10	31	5	26	0	2	7	9	52	27	25	0	0	0	0	47	0	47	53	29	0	82	83	30	53									khimich_v
Zvyagino	1986-04-20	59.03	153.57	4_5	young					7	21	7	2	2	0	4	35	7	28	0	0	0	0	52	27	25	0	0	0	0	47	0	47	0	0	0	0	83	30	53									khimich_v
Zvyagino	1986-04-21	58.36	151.52	4_5	young					7	21	7	40	28	15	83	118	35	83	1	17	5	23	75	44	31	9	0	0	9	56	0	56	32	5	0	37	120	35	85									khimich_v
Zvyagino	1986-04-22	58.33	151.15	3_4	young					7	21	7	19	9	15	43	161	44	117	0	7	5	12	87	51	36	3	0	0	3	59	0	59	22	0	0	22	142	35	107									khimich_v
Zvyagino	1986-04-23	59.06	148.35	3_4	young					7	21	7	102	30	5	137	298	74	224	0	0	0	0	87	51	36	2	0	0	2	61	0	61	14	10	0	24	166	45	121									khimich_v
Zvyagino	1986-04-26	58.35	148.25	4_5	young					7	21	7	0	39	2	41	339	113	226	0	5	0	5	92	56	36	13	0	0	13	74	0	74	11	2	0	13	179	47	132									khimich_v
Zvyagino	1986-04-27	57.48	149.23	5_6	first_year_ice					7	21	7	0	0	0	0	339	113	226	114	70	0	184	276	229	47	10	4	0	14	88	4	84	0	0	0	0	179	47	132									khimich_v
Zvyagino	1986-04-28	57.45	149.21	4_5	first_year_ice					7	21	7	0	0	0	0	339	113	226	40	37	0	77	353	305	48	5	4	0	9	97	8	89	1	0	0	1	180	47	133									khimich_v
Zvyagino	1986-04-29	57.56	147.10	3_4	first_year_ice					7	21	7	20	38	0	58	397	171	226	18	40	0	58	411	357	54	40	15	0	55	152	23	129	1	0	0	1	181	47	134									khimich_v
Zvyagino	1986-04-30	57.35	146.14	4_5	first_year_ice					7	21	7	20	30	0	50	447	221	226	10	162	0	172	583	519	64	37	21	0	58	210	44	166	1	0	0	1	182	47	135			270	56					khimich_v
Zvyagino	1986-05-01	57.52	146.21	4_5	first_year_ice					6	18	6	0	17	0	17	464	238	226	1	36	0	37	620	555	65	7	14	0	21	231	58	173	0	0	0	0	182	47	135									khimich_v
Zvyagino	1986-05-03	56.30	143.30	3_4	first_year_ice					7	21	7	0	12	0	12	476	250	226	18	150	0	168	788	710	78	35	89	0	124	355	147	208	2	0	0	2	184	47	137									khimich_v
Zvyagino	1986-05-04	55.11	143.56	4_5	first_year_ice					7	21	7	7	0	0	7	483	257	226	0	12	0	12	800	722	78	37	40	0	77	432	187	245	0	0	0	0	184	47	137									khimich_v
Zvyagino	1986-05-05	54.20	143.13	4_5	first_year_ice					7	21	7	0	2	0	2	485	259	226	0	2	0	2	802	724	78	7	6	0	13	445	193	252	10	0	0	10	194	47	147									khimich_v
Zvyagino	1986-05-07	52.27	144.10	3_5	first_year_ice					7	21	7	0	2	0	2	487	261	226	2	0	0	2	804	724	80	124	18	0	142	587	211	376	10	0	0	10	204	47	157									khimich_v
Zvyagino	1986-05-08	52.21	144.41	3_4	first_year_ice					7	21	7	0	0	0	0	487	261	226	0	4	0	4	808	728	80	9	61	0	70	657	272	385	0	0	0	0	204	47	157									khimich_v
Zvyagino	1986-05-09	52.07	144.28	3_4	first_year_ice					7	21	7	0	12	0	12	499	273	226	33	12	0	45	853	740	113	149	38	0	187	844	310	534	12	0	0	12	216	47	169									khimich_v
Zvyagino	1986-05-10	51.43	144.23	3_4	first_year_ice					7	21	7	9	0	0	9	508	282	226	51	6	0	57	910	746	164	307	37	0	344	1188	347	841	2	0	0	2	218	47	171			450	210					khimich_v
Zvyagino	1986-05-11	51.26	144.30	3_4	first_year_ice					7	21	7	1	0	0	1	509	283	226	32	3	0	35	945	749	196	67	7	0	74	1262	354	908	0	0	0	0	218	47	171									khimich_v
Zvyagino	1986-05-12	51.20	144.09	3_4	first_year_ice					7	21	7	0	7	0	7	516	290	226	7	3	0	10	955	752	203	226	54	0	280	1542	408	1134	2	0	0	2	220	47	173									khimich_v
Zvyagino	1986-05-13	52.29	143.46	4_5	first_year_ice					7	21	7	4	0	0	4	520	294	226	1	3	0	4	959	755	204	51	0	0	51	1593	408	1185	41	0	0	41	261	47	214									khimich_v
Zvyagino	1986-05-14	50.24	143.55	3_4	first_year_ice					7	21	7	3	0	0	3	523	297	226	0	0	0	0	959	755	204	3	0	0	3	1596	408	1188	61	0	0	61	322	47	275									khimich_v
Zvyagino	1986-05-16	56.05	142.36	3_4	first_year_ice					7	21	7	9	0	0	9	532	306	226	11	24	0	35	994	779	215	186	70	0	256	1852	478	1374	0	0	0	0	322	47	275									khimich_v
Zvyagino	1986-05-19	55.21	138.00	2_3	first_year_ice					7	21	7	4	51	0	55	587	357	230	0	28	0	28	1022	807	215	12	8	0	20	1872	486	1386	5	0	0	5	327	47	280			670	345					khimich_v
Zvyagino	1986-05-20	55.21	137.50	2_3	first_year_ice					7	21	7	0	136	0	136	723	493	230	0	8	0	8	1030	815	215	0	31	0	31	1903	517	1386	15	0	0	15	342	47	295									khimich_v
Zvyagino	1986-05-21	55.40	137.45	1_3	first_year_ice					7	21	7	0	125	0	125	848	618	230	0	32	0	32	1062	847	215	0	70	0	70	1973	587	1386	34	5	0	39	381	52	329									khimich_v
Zvyagino	1986-05-22	55.30	138.00	1_3	first_year_ice					7	21	7	0	62	0	62	910	680	230	0	13	0	13	1075	860	215	0	78	0	78	2051	665	1386	45	2	0	47	428	54	374									khimich_v
Zvyagino	1986-05-23	55.10	138.50	3_4	first_year_ice					7	21	7	5	37	0	42	952	717	235	0	44	0	44	1119	904	215	0	70	0	70	2121	735	1386	10	0	0	10	438	54	384									khimich_v
Zvyagino	1986-05-24	55.10	139.15	3_4	first_year_ice					7	21	7	0	92	0	92	1044	809	235	0	35	0	35	1154	939	215	0	39	0	39	2160	774	1386	2	0	0	2	440	54	386									khimich_v
Zvyagino	1986-05-25	55.10	139.20	3_4	first_year_ice					7	21	7	0	26	0	26	1070	835	235	0	17	0	17	1171	956	215	0	32	0	32	2192	806	1386	1	0	0	1	441	54	387									khimich_v
Zvyagino	1986-05-26	55.00	138.50	3_4	first_year_ice					8	24	8	0	6	0	6	1076	841	235	0	1	0	1	1172	957	215	0	0	0	0	2192	806	1386	0	0	0	0	441	54	387									khimich_v
Zvyagino	1986-05-28	55.10	139.10	3_4	first_year_ice					8	24	8	0	33	0	33	1109	874	235	0	4	0	4	1176	961	215	0	5	0	5	2197	811	1386	0	0	0	0	441	54	387									khimich_v
Zvyagino	1986-05-30	54.05	141.55	3_4	first_year_ice					8	24	8	36	11	0	47	1156	885	271	4	10	0	14	1190	971	219	0	1	0	1	2198	812	1386	25	3	0	28	469	57	412									khimich_v
Zvyagino	1986-05-31	54.00	142.20	3_4	first_year_ice					8	24	8	16	4	0	20	1176	889	287	1	2	0	3	1193	973	220	0	0	0	0	2198	812	1386	6	0	0	6	475	57	418			960	430					khimich_v
Zvyagino	1986-06-01	54.55	140.50	3_4	first_year_ice					8	24	8	48	24	0	72	1248	913	335	0	2	0	2	1195	975	220	0	1	0	1	2199	813	1386	20	3	0	23	498	60	438									khimich_v
Zvyagino	1986-06-02	55.00	139.30	3_4	first_year_ice					8	24	8	79	0	0	79	1327	951	376	0	2	0	2	1197	977	220	0	3	0	3	2202	816	1386	7	0	0	7	505	60	445									khimich_v
Zvyagino	1986-06-03	55.05	138.50	3_4	first_year_ice					8	24	8	286	0	0	286	1613	1092	521	1	6	0	7	1204	983	221	0	2	0	2	2204	818	1386	28	1	0	29	534	61	473									khimich_v
Zvyagino	1986-06-06	54.16	143.05	2_3	first_year_ice					8	24	8	425	0	0	425	2038	1392	646	16	0	0	16	1220	989	231	1	0	0	1	2205	818	1387	3	0	0	3	537	61	476									khimich_v
Zvyagino	1986-06-07	54.46	139.45	3_4	first_year_ice					8	24	8	100	60	0	160	2198	1508	690	6	2	0	8	1228	991	237	0	1	0	1	2206	819	1387	2	2	0	4	541	63	478									khimich_v
Zvyagino	1986-06-08	55.20	138.00	3_4	first_year_ice					8	24	8	175	150	0	325	2523	1749	774	20	6	0	26	1254	997	257	2	0	0	2	2208	819	1389	4	1	0	5	546	64	482									khimich_v
Zvyagino	1986-06-09	55.20	137.35	3_4	first_year_ice					8	24	8	300	110	0	410	2933	2074	859	2	5	0	7	1261	1002	259	1	0	0	1	2209	819	1390	1	0	0	1	547	64	483									khimich_v
Zvyagino	1986-06-10	55.30	137.30	3_4	first_year_ice					8	24	8	182	120	0	302	3235	2295	940	0	3	0	3	1264	1005	259	0	0	0	0	2209	819	1390	1	1	0	2	549	65	484			1250	560					khimich_v
Zvyagino	1986-06-11	55.40	137.15	3_4	first_year_ice					8	24	8	145	45	0	190	3425	2403	1022	1	1	0	2	1266	1006	260	0	0	0	0	2209	819	1390	8	0	0	8	557	65	492									khimich_v
Zvyagino	1986-06-12	55.30	137.45	3_4	first_year_ice					8	24	8	201	80	0	281	3706	2610	1096	8	0	0	8	1274	1006	268	0	0	0	0	2209	819	1390	0	0	0	0	557	65	492									khimich_v
Zvyagino	1986-06-13	55.20	137.45	4_5	first_year_ice					8	24	8	60	60	0	120	3826	2701	1125	1	0	0	1	1275	1006	269	0	0	0	0	2209	819	1390	0	0	0	0	557	65	492									khimich_v
Zvyagino	1986-06-14	55.15	138.30	3_4	first_year_ice					8	24	8	134	100	0	234	4060	2875	1185	14	5	0	19	1294	1011	283	5	0	0	5	2214	819	1395	0	1	0	1	558	66	492									khimich_v
Zvyagino	1986-06-17	54.25	139.45	4_5	first_year_ice					8	24	8	13	10	0	23	4083	2892	1191	4	0	0	4	1298	1011	287	0	0	0	0	2214	819	1395	0	1	0	1	559	67	492									khimich_v
Zvyagino	1986-06-18	55.20	138.15	4_5	first_year_ice					8	24	8	63	60	0	123	4206	2981	1225	142	0	0	142	1440	1011	429	3	0	0	3	2217	819	1398	0	0	0	0	559	67	492									khimich_v
Zvyagino	1986-06-19	55.25	136.40	3_4	first_year_ice					8	24	8	21	0	0	21	4227	2981	1246	0	0	0	0	1440	1011	429	13	0	0	13	2230	819	1411	7	0	0	7	566	67	499			1510	700					khimich_v
Zykovo	1986-04-14	55.37	149.25							7	21	7	34	16	0	50	50	16	34	16	19	0	35	35	19	16	0	0	0	0	0	0	0	0	0	0	0	0	0	0									dunyushkin_sp
Zykovo	1986-04-15	56.36	150.44	7_8						7	21	7	20	0	2	22	72	16	56	150	0	10	160	195	19	176	0	0	0	0	0	0	0	0	0	0	0	0	0	0									dunyushkin_sp
Zykovo	1986-04-17	57.53	156.58	7_8						7	21	7	0	0	0	0	72	16	56	0	0	0	0	195	19	176	0	0	0	0	0	0	0	95	11	0	106	106	11	95									dunyushkin_sp
Zykovo	1986-04-19	58.40	153.48	7_8						7	21	7	0	0	0	0	72	16	56	0	0	0	0	195	19	176	40	0	8	48	48	0	48	0	0	0	0	106	11	95									dunyushkin_sp
Zykovo	1986-04-20	58.38	153.42	7_8						7	21	7	0	0	0	0	72	16	56	0	0	0	0	195	19	176	70	0	5	75	123	0	123	0	0	0	0	106	11	95			137	114					dunyushkin_sp
Zykovo	1986-04-21	58.40	152.15	7_8						7	21	7	0	0	0	0	72	16	56	0	0	0	0	195	19	176	0	0	0	0	123	0	123	51	23	0	74	180	34	146									dunyushkin_sp
Zykovo	1986-04-22	58.40	152.13	7_8						7	21	7	22	48	0	70	142	64	78	0	0	0	0	195	19	176	0	0	0	0	123	0	123	0	0	0	0	180	34	146									dunyushkin_sp
Zykovo	1986-04-23	58.50	150.49	7_8						7	21	7	44	96	0	140	282	160	122	0	0	0	0	195	19	176	0	0	0	0	123	0	123	0	0	0	0	180	34	146									dunyushkin_sp
Zykovo	1986-04-24	59.07	149.10	7_8						7	21	7	0	0	0	0	282	160	122	0	0	0	0	195	19	176	0	0	0	0	123	0	123	32	0	0	32	212	34	178									dunyushkin_sp
Zykovo	1986-04-26	58.48	151.25	7_8						7	21	7	22	48	0	70	353	208	144	0	0	0	0	195	19	176	0	0	0	0	123	0	123	0	0	0	0	212	34	178									dunyushkin_sp
Zykovo	1986-04-27	59.16	150.04	7_8						7	21	7	22	48	0	70	422	258	166	0	0	0	0	195	19	176	0	0	0	0	123	0	123	0	0	0	0	212	34	178									dunyushkin_sp
Zykovo	1986-04-28	58.40	151.45	7_8						7	21	7	22	48	0	70	492	306	186	48	83	16	147	342	118	224	0	0	0	0	123	0	123	0	0	0	0	212	34	178									dunyushkin_sp
Zykovo	1986-04-29	57.30	151.10	7_8						7	21	7	25	48	0	73	565	354	211	48	95	4	147	489	217	272	0	0	0	0	123	0	123	0	0	0	0	212	34	178									dunyushkin_sp
Zykovo	1986-04-30	57.20	148.05	5_6						7	21	7	0	0	0	0	565	354	211	48	98	2	148	637	317	320	171	17	2	190	313	19	294	0	0	0	0	212	34	178			380	278					dunyushkin_sp
Zykovo	1986-05-01	57.05	150.40	5_6						7	21	7	36	67	2	105	670	423	247	0	0	0	0	637	317	320	0	0	0	0	313	19	294	0	0	0	0	212	34	178									dunyushkin_sp
Zykovo	1986-05-02	57.27	146.55	5_6						7	21	7	0	0	0	0	670	423	247	0	0	0	0	637	317	320	0	123	0	123	436	142	294	0	0	0	0	212	34	178									dunyushkin_sp
Zykovo	1986-05-04	54.43	143.10	5_6						7	21	7	0	0	0	0	670	423	247	0	0	0	0	637	317	320	0	123	0	123	559	265	294	70	2	0	72	284	36	248									dunyushkin_sp
Zykovo	1986-05-05	54.34	143.25	5_6						7	21	7	0	0	0	0	670	423	247	0	0	0	0	637	317	320	0	121	2	123	682	388	294	0	0	0	0	284	36	248									dunyushkin_sp
Zykovo	1986-05-06	54.10	143.50	5_6						7	21	7	0	0	0	0	670	423	247	0	0	0	0	637	317	320	196	0	4	200	882	388	294	0	0	0	0	284	36	248									dunyushkin_sp
Zykovo	1986-05-07	52.35	143.56	5_6						7	21	7	0	0	0	0	670	423	247	0	0	0	0	637	317	320	198	0	2	200	1082	388	694	0	0	0	0	284	36	248									dunyushkin_sp
Zykovo	1986-05-08	52.20	144.40	5_6						7	21	7	0	0	0	0	670	423	247	0	0	0	0	637	317	320	250	0	0	250	1332	388	944	0	0	0	0	284	36	248									dunyushkin_sp
Zykovo	1986-05-09	52.10	144.10	5_6						7	21	7	0	0	0	0	670	423	247	425	0	0	425	1062	742	320	211	39	0	250	1582	427	1155	0	0	0	0	284	36	248									dunyushkin_sp
Zykovo	1986-05-11	58.40	150.20	7_8						7	21	7	0	4	0	4	626	398	228	166	112	0	278	948	852	96	256	2	0	258	1840	545	1295	23	5	0	28	312	39	273									dunyushkin_sp
Zykovo	1986-05-12	58.50	150.00	5_6						7	21	7	4	3	0	7	633	402	231	4	4	0	8	952	856	96	0	100	0	100	1940	645	1295	31	0	0	31	253	36	217									dunyushkin_sp
Zykovo	1986-05-13	59.00	150.00	5_6						7	21	7	3	0	0	3	636	403	233	0	7	0	7	959	863	96	0	8	0	8	1948	653	1295	6	0	0	6	259	36	223									dunyushkin_sp
Zykovo	1986-05-14	59.05	150.00	5_6									6	2	0	8	644	405	239	0	7	0	7	966	870	96	0	152	0	152	2100	805	1295	3	0	0	3	262	36	226									dunyushkin_sp
Zykovo	1986-05-15	59.00	150.00	5_6									0	10	0	10	654	413	241	0	1	0	1	967	871	96	0	6	0	6	2106	811	1295	0	0	0	0	267	36	231									dunyushkin_sp
Zykovo	1986-05-16	58.40	150.00	5_6									2	0	0	2	656	414	242	0	6	0	6	973	877	96	0	20	0	20	2126	831	1295	102	0	0	102	369	36	233									dunyushkin_sp
Zykovo	1986-05-18	58.25	138.08	5_6						7	21	7	10	4	0	14	670	423	247	6	83	0	89	1062	935	127	104	0	0	104	2230	427	1803	7	0	0	7	376	36	340									dunyushkin_sp
Zykovo	1986-05-19	55.10	138.16	5_6						7	21	7	325	0	0	325	995	477	518	0	261	0	261	1323	1196	127	0	0	0	0	2230	427	1803	97	3	0	100	476	39	437									dunyushkin_sp
Zykovo	1986-05-20	55.33	137.46	5_6						7	21	7	162	33	0	195	1190	570	518	0	107	0	107	1450	1303	127	0	0	0	0	2230	427	1803	92	0	0	92	568	64	504									dunyushkin_sp
Zykovo	1986-05-21	55.42	138.53	5_6						7	21	7																															1250	620					dunyushkin_sp
Zykovo	1985-05-07	57.20	148.33	5_6		clear	calm			7	21	7	0	0	0	0	0	0	0	20	51	0	71	71	51	20	29	8	0	37	37	8	29	0	0	0	0	0	0	0
Zykovo	1985-05-08	57.17	147.56	5_6		clear	calm			7	21	7	0	0	0	0	0	0	0	20	51	0	71	142	102	40	29	8	0	37	74	16	58	0	0	0	0	0	0	0
Zykovo	1985-05-09	57.50	147.06	5_6		clear	calm			7	21	7	0	0	0	0	0	0	0	20	51	0	71	213	153	60	29	8	0	37	111	24	87	0	0	0	0	0	0	0
Zykovo	1985-05-10	57.40	147.30	5_6		clear	calm			7	21	7	0	0	0	0	0	0	0	23	51	0	74	287	204	83	30	8	0	38	149	32	117	0	0	0	0	0	0	0
Zykovo	1985-05-11	57.25	145.15	5_6		clear	calm			7	21	7	0	0	0	0	0	0	0	25	31	0	56	343	235	108	45	14	0	59	208	46	162	0	0	0	0	0	0	0
Zykovo	1985-05-17	58.11	149.48	5_6		clear	calm			7	21	7	0	0	0	0	0	0	0	0	32	0	32	375	267	108	43	49	0	92	300	95	205	0	0	0	0	0	0	0
Zykovo	1985-05-19	54.30	143.31	5_6		clear	calm			7	21	7	16	4	0	20	20	4	16	0	10	0	10	385	277	108	116	19	0	135	435	114	321	0	0	0	0	0	0	0
Zykovo	1985-05-20	54.05	143.53	5_6		clear	calm			7	21	7	6	4	0	10	30	4	26	2	8	0	10	395	285	110	35	0	0	35	470	114	356	0	0	0	0	0	0	0			150	45
Zykovo	1985-05-21	54.20	143.40	5_6		clear	calm			7	21	7	0	0	0	0	30	4	26	5	0	0	5	400	285	115	296	11	0	307	777	125	652	0	0	0	0	0	0	0
Zykovo	1985-05-24	52.30	144.30	5_6		clear	calm			7	21	7	10	0	0	10	40	4	36	0	0	0	0	400	285	115	100	30	0	130	907	155	752	0	0	0	0	0	0	0
Zykovo	1985-05-25	52.30	144.30	5_6		clear	calm			7	21	7	0	0	0	0	40	4	36	10	10	0	20	420	295	125	144	50	0	194	1101	205	896	0	0	0	0	0	0	0
Zykovo	1985-05-27	52.30	144.05	5_6		clear	calm			7	21	7	0	0	0	0	40	4	36	5	0	0	5	425	295	130	178	0	0	178	1279	205	1074	0	0	0	0	0	0	0
Zykovo	1985-05-29	55.00	144.00	5_6		clear	calm			7	21	7	10	10	0	20	60	14	46	5	0	0	5	430	295	135	85	0	0	85	1364	205	1159	0	0	0	0	0	0	0
Zykovo	1985-05-30	55.30	144.00	5_6		clear	calm			7	21	7	0	0	0	0	60	14	46	5	0	0	5	435	295	140	115	0	0	115	1479	205	1274	0	0	0	0	0	0	0
Zykovo	1985-05-31	55.30	144.00	5_6		clear	calm			7	21	7	0	0	0	0	60	14	46	1	5	0	6	441	300	141	117	0	0	177	1596	205	1391	0	0	0	0	0	0	0			410	200
Zykovo	1985-06-01	55.1	144.017	5_6		clear	calm			7	21	7	0	0	0	0	60	14	46	8	0	0	8	449	300	149	65	0	0	65	1664	205	1459	31	4	0	35	35	4	31
Zykovo	1985-06-02	54.01	143.21	5_6		clear	calm			7	21	7	394	66	0	460	520	80	440	0	0	0	0	449	300	149	43	0	0	43	1707	205	1502	0	0	0	0	35	4	31
Zykovo	1985-06-03	56.00	141.30	5_6		clear	calm			7	21	7	0	0	0	0	520	80	440	5	5	0	10	459	305	154	56	0	0	56	1760	205	1555	9	1	0	10	45	5	40
Zykovo	1985-06-04	57.30	141.00	5_6		clear	calm			7	21	7	0	0	0	0	520	80	440	9	50	0	59	518	355	163	80	18	0	98	1858	223	1635	0	0	0	0	45	5	40
Zykovo	1985-06-05	57.20	141.00	5_6		clear	calm			7	21	7	0	0	0	0	520	80	440	2	50	0	52	570	405	165	52	5	0	57	1915	228	1667	0	0	0	0	45	5	40
Zykovo	1985-06-06	56.20	138.30	5_6		clear	calm			7	21	7	0	0	0	0	520	80	440	10	30	0	40	610	435	175	73	20	0	93	2008	248	1760	0	0	0	0	45	5	40
Zykovo	1985-06-07	56.40	139.30	5_6		clear	calm			7	21	7	23	60	0	83	603	140	463	0	3	0	3	613	438	175	126	6	0	132	2140	254	1886	4	0	0	4	49	5	44
Zykovo	1985-06-08	57.15	140.00	5_6		clear	calm			7	21	7	6	6	0	12	615	146	469	0	20	0	20	633	458	175	22	4	0	26	2166	258	1908	0	0	0	0	49	5	44
Zykovo	1985-06-09	57.30	140.00	5_6		clear	calm			7	21	7	6	2	0	8	623	148	475	9	0	0	9	642	458	184	15	0	0	15	2181	258	1923	0	0	0	0	49	5	44
Zykovo	1985-06-10	55.50	140.30	5_6		clear	calm			7	21	7	2	23	0	25	648	171	477	0	7	0	7	649	465	184	198	18	0	216	2397	276	2121	1	0	0	1	50	5	45			726	369
Zykovo	1985-06-11	53.50	140.30	5_6		clear	calm			7	21	7	0	0	0	0	648	171	477	4	4	0	8	657	469	188	103	0	0	103	2500	276	2224	22	3	0	25	75	8	67
Zykovo	1985-06-12	54.20	139.30	5_6		clear	calm			7	21	7	155	230	0	385	1033	401	632	0	9	0	9	666	478	188	0	0	0	0	2500	276	2224	14	11	0	25	100	19	81
Zykovo	1985-06-13	54.20	139.37	5_6		clear	calm			7	21	7	77	92	0	169	1202	493	709	1	2	0	3	669	480	189	0	0	0	0	2500	276	2224	28	0	0	28	128	19	109
Zykovo	1985-06-14	54.40	139.15	5_6		clear	calm			7	21	7	63	193	0	256	1458	673	785	0	0	0	0	669	480	189	0	0	0	0	2500	276	2224	0	0	0	0	128	19	109
Zykovo	1985-06-15	54.40	139.15	5_6		clear	calm			7	21	7	158	396	0	554	2012	1069	943	0	0	0	0	669	480	189	0	0	0	0	2500	276	2224	0	0	0	0	128	19	109
Zykovo	1985-06-16	54.05	139.583	5_6		clear	calm			7	21	7	32	265	0	297	2309	1334	975	0	0	0	0	669	480	189	0	0	0	0	2500	276	2224	0	0	0	0	128	19	109
Zykovo	1985-06-17	54.20	139.55	5_6		clear	calm			7	21	7	156	17	0	173	2482	1351	1131	0	3	0	3	672	483	189	0	0	0	0	2500	276	2224	25	2	0	27	155	21	134
Zykovo	1985-06-18	54.30	138.15	5_6		clear	calm			7	21	7	17	126	0	143	2625	1477	1148	0	0	0	0	672	483	189	0	0	0	0	2500	276	2224	0	0	0	0	155	21	134			1250	480
Zykovo	1985-06-23	54.25	140.00	5_6		clear	calm			7	21	7	5	72	0	77	2702	1549	1153	1	1	0	2	674	484	190	0	0	0	0	2500	276	2224	25	0	0	25	180	21	159
Zykovo	1985-06-24	54.20	140.00	5_6		clear	calm			7	21	7	5	57	0	62	2764	1606	1158	0	0	0	0	674	484	190	0	0	0	0	2500	276	2224	17	1	0	18	198	22	176
Zykovo	1985-06-25	54.30	138.00	5_6		clear	calm			7	21	7	5	79	0	84	2848	1685	1163	0	0	0	0	674	484	190	0	0	0	0	2500	276	2224	0	0	0	0	198	22	176
Zykovo	1985-06-26	54.30	138.00	5_6		clear	calm			7	21	7	30	0	0	30	2878	1685	1193	0	0	0	0	674	484	190	0	0	0	0	2500	276	2224	0	0	0	0	198	22	176
Zykovo	1985-06-27	54.25	140.00	5_6		clear	calm			7	21	7	11	111	0	122	3000	1796	1204	0	0	0	0	674	484	190	0	0	0	0	2500	276	2224	10	16	0	26	224	38	186
Zykovo	1985-06-28	54.25	138.45	5_6		clear	calm			7	21	7	0	29	0	29	3029	1825	1204	0	0	0	0	674	484	190	0	0	0	0	2500	276	2224	0	0	0	0	224	38	186
Zykovo	1985-06-29	54.15	140.00	5_6		clear	calm			7	21	7	0	67	0	67	3096	1892	1204	0	0	0	0	674	484	190	0	0	0	0	2500	276	2224	3	0	0	3	227	38	189
Zykovo	1985-06-30	54.15	140.00	5_6		clear	calm			7	21	7	90	12	0	102	3198	1994	1204	0	0	0	0	674	484	190	0	0	0	0	2500	276	2224	13	0	0	13	240	38	202			1360	650
Zverevo	1985-04-17	57.35	152.19	6_7	small_pieces					7	21		3	0	1	4	4	0	4	10	4	4	18	18	14	4	1	0	0	1	1	0	1	4	4	0	8	8	4	4									rezvanov_gm
Zverevo	1985-04-18	58.30	154.55	6_8	small_pieces					8	24		3	0	0	3	7	0	7	4	10	4	18	36	24	12	0	0	0	0	1	0	1	8	0	0	8	16	4	12									rezvanov_gm
Zverevo	1985-04-19	58.44	156.10	6_8	small_pieces					8	24		0	0	0	0	7	0	7	9	7	8	24	60	31	29	0	0	0	0	1	0	1	7	2	0	9	25	4	21									rezvanov_gm
Zverevo	1985-04-21	57.45	152.15	5_8	small_pieces					8	24		7	0	3	10	17	0	17	14	12	6	32	92	43	49	36	4	6	46	47	4	43	5	0	0	5	30	4	26			65	20					rezvanov_gm
Zverevo	1985-04-22	57.52	150.56	5_8	small_pieces					8	24		0	0	0	0	17	0	17	27	15	3	45	137	58	79	97	4	16	117	164	8	156	0	0	0	0	30	4	26									rezvanov_gm
Zverevo	1985-04-24	57.48	151.12	6_8	small_pieces					8	24		3	0	0	3	20	0	20	8	8	0	16	151	64	87	0	0	0	0	164	8	156	2	0	0	2	32	4	28									rezvanov_gm
Zverevo	1985-04-25	57.45	152.24	5_7	small_pieces					8	24		0	0	0	0	20	0	20	56	29	22	107	258	93	165	0	0	0	0	164	8	156	3	0	0	3	35	4	31									rezvanov_gm
Zverevo	1985-04-26	57.56	154.35	5_7	small_pieces					8	24		3	0	2	5	25	0	25	73	57	17	147	405	150	255	0	0	0	0	164	8	156	1	0	0	1	36	4	32									rezvanov_gm
Zverevo	1985-04-27	58.35	157.30	6_7	small_pieces					7	21		2	0	0	2	27	0	27	27	16	3	46	451	166	285	0	0	0	0	164	8	156	0	0	0	0	36	4	32									rezvanov_gm
Zverevo	1985-05-01	58.55	157.15	5_7	small_pieces					7	21		5	0	0	5	32	0	32	84	25	0	109	560	191	369	0	0	0	0	164	8	156	5	1	0	6	42	5	37			240	44					rezvanov_gm
Zverevo	1985-05-02	59.05	157.00	6_8	small_pieces					7	21		3	3	0	6	38	3	35	24	16	0	40	600	207	393	0	0	0	0	164	8	156	2	0	0	2	44	5	39									rezvanov_gm
Zverevo	1985-05-03	58.16	152.52	6_8	small_pieces					8	24		3	0	0	3	41	3	38	36	41	0	77	677	248	429	55	2	0	57	221	10	211	1	0	0	1	45	5	40									rezvanov_gm
Zverevo	1985-05-04	58.15	152.10	5_7	small_pieces					7	21		13	0	1	14	55	3	52	19	24	0	43	720	272	448	29	2	10	41	262	12	250	1	0	0	1	46	5	41									rezvanov_gm
Zverevo	1985-05-05	57.35	149.20	4_7	small_pieces					7	21		0	0	0	0	55	3	52	113	59	0	172	892	331	561	38	18	0	56	318	30	288	0	0	0	0	46	5	41									rezvanov_gm
Zverevo	1985-05-06	57.15	148.30	5_7	small_pieces					8	24		0	0	0	0	55	3	52	60	147	0	207	1099	478	621	125	61	0	186	504	91	413	0	0	0	0	46	5	41									rezvanov_gm
Zverevo	1985-05-07	57.10	148.05	6_8	small_pieces					6	18		0	0	0	0	55	3	52	26	156	0	182	1281	634	647	89	24	0	113	617	115	502	0	0	0	0	46	5	41									rezvanov_gm
Zverevo	1985-05-08	57.05	147.46	5_8	small_pieces					7	21		0	0	0	0	55	3	52	80	107	0	187	1469	734	735	39	0	0	39	656	115	541	0	0	0	0	46	5	41									rezvanov_gm
Zverevo	1985-05-09	57.15	145.28	6_7	small_pieces					7	21		0	0	0	0	55	3	52	16	24	0	40	1509	758	751	133	21	0	154	810	136	674	0	0	0	0	46	5	41									rezvanov_gm
Zverevo	1985-05-10	57.10	145.05	5_7	small_pieces					7	21		0	0	0	0	55	3	52	0	36	0	36	1545	794	751	71	24	0	95	905	160	745	0	0	0	0	46	5	41			600.8	212					rezvanov_gm
Zverevo	1985-05-11	57.35	145.45	6_7	small_pieces					8	24		0	0	0	0	55	3	52	0	44	0	44	1589	838	751	64	19	0	83	988	179	809	0	0	0	0	46	5	41									rezvanov_gm
Zverevo	1985-05-16	58.05	149.29	7	small_pieces					8	24		0	0	0	0	55	3	52	0	36	0	36	1625	874	751	50	40	0	90	1078	219	859	0	0	0	0	46	5	41									rezvanov_gm
Zverevo	1985-05-18	56.05	142.00		small_pieces					7	21		0	0	0	0	55	3	52	0	0	0	0	1625	874	751	85	9	0	94	1172	228	944	0	0	0	0	46	5	41									rezvanov_gm
Zverevo	1985-05-19	54.05	143.50	5_7	small_pieces					8	24		0	0	0	0	55	3	52	0	0	0	0	1625	874	751	456	16	0	472	1644	244	1400	0	0	0	0	46	5	41									rezvanov_gm
Zverevo	1985-05-20	53.50	143.55	5_7	small_pieces					8	24		0	0	0	0	55	3	52	0	0	0	0	1625	874	751	211	7	0	218	1862	251	1611	0	0	0	0	46	5	41			776.4	274					rezvanov_gm
Zverevo	1985-05-21	54.20	144.06	5_6	small_pieces					8	24		0	0	0	0	55	3	52	0	0	0	0	1625	874	751	127	1	0	128	1990	252	1738	0	0	0	0	46	5	41									rezvanov_gm
Zverevo	1985-05-22	53.40	143.55	5_6	large_pieces					8	24		69	13	0	82	137	16	121	0	0	0	0	1625	874	751	43	0	0	43	2033	252	1781	0	0	0	0	46	5	41									rezvanov_gm
Zverevo	1985-05-23	53.06	144.00	4_6	large_pieces					7	21		62	9	0	71	208	25	183	0	0	0	0	1625	874	751	74	6	0	80	2113	252	1861	0	0	0	0	46	5	41									rezvanov_gm
Zverevo	1985-05-24	52.36	144.05	5_6	small_large_pieces					7	21		76	32	0	108	316	57	259	0	0	0	0	1625	874	751	82	0	0	82	2195	252	1943	0	0	0	0	46	5	41									rezvanov_gm
Zverevo	1985-05-25	52.28	144.10	4_6	small_large_pieces					8	24		66	36	0	102	418	95	323	0	0	0	0	1625	874	751	58	0	0	58	2253	252	2001	0	0	0	0	46	5	41									rezvanov_gm
Zverevo	1985-05-26	52.34	144.15	4_6	small_large_pieces					8	24		106	31	0	137	555	126	429	0	0	0	0	1625	874	751	44	0	0	44	2297	261	2036	0	0	0	0	46	5	41									rezvanov_gm
Zverevo	1985-05-28	54.32	140.51	4_6	small_pieces					8	24		107	22	0	129	684	206	478	0	0	0	0	1625	874	751	32	0	0	32	2329	272	2057	29	0	0	29	75	5	70									rezvanov_gm
Zverevo	1985-05-29	54.33	140.39	4_6	small_pieces					7	21		112	18	0	130	814	284	530	11	0	0	11	1636	884	752	0	0	0	0	2329	272	2057	7	0	0	7	82	5	77									rezvanov_gm
Zverevo	1985-05-30	54.00	140.38	4_7	large_pieces					8	24		0	0	0	0	814	284	530	57	0	0	57	1693	941	752	0	0	0	0	2329	272	2057	51	0	0	51	133	5	128									rezvanov_gm
Zverevo	1985-05-31	54.35	141.04	4_5	small_pieces					8	24		126	11	0	137	951	326	625	5	0	0	5	1698	946	752	0	0	0	0	2329	272	2057	24	0	0	24	157	5	152			1276	482					rezvanov_gm
Zverevo	1985-06-01	54.32	139.25	3_4	small_pieces					8	24		42	59	0	101	1052	391	661	32	12	0	44	1742	990	752	0	0	0	0	2329	272	2057	39	0	0	39	196	5	191									rezvanov_gm
Zverevo	1985-06-02	55.20	138.05	5_7	small_pieces					8	24		46	28	0	74	1126	456	670	59	33	0	92	1834	1060	774	3	5	0	8	2337	277	2060	18	0	0	18	214	5	209									rezvanov_gm
Zverevo	1985-06-03	54.35	140.50	4_6	small_pieces					6	18		0	0	0	0	1126	456	670	2	0	0	2	1836	1060	776	4	0	0	4	2341	277	2064	19	0	0	19	233	5	228									rezvanov_gm
Zverevo	1985-06-04	54.35	140.35	4_6	small_pieces					6	18		5	12	0	17	1143	473	670	0	0	0	0	1836	1060	776	4	0	0	4	2345	281	2064	6	0	0	6	239	5	234									rezvanov_gm
Zverevo	1985-06-05	55.50	137.50	5_7	small_pieces					8	24		40	37	0	77	1220	550	670	0	0	0	0	1836	1060	776	2	59	0	61	2406	340	2066	23	0	0	23	262	5	257									rezvanov_gm
Zverevo	1985-06-06	56.00	138.05	6_8	small_pieces					7	21		0	27	0	27	1247	577	670	0	0	0	0	1836	1060	776	4	0	0	4	2410	342	2068	0	0	0	0	262	5	257									rezvanov_gm
Zverevo	1985-06-07	54.40	140.55	4_5	small_pieces					8	24		31	28	0	59	1306	636	670	0	0	0	0	1836	1060	776	22	0	0	22	2432	342	2090	0	0	0	0	262	5	257									rezvanov_gm
Zverevo	1985-06-09	52.55	143.32	4_6	small_pieces					6	18		0	0	0	0	1306	636	670	0	0	0	0	1836	1060	776	0	0	0	0	2432	342	2090	68	0	0	68	330	12	318									rezvanov_gm
Zverevo	1985-06-10	52.57	143.28	4_6	small_pieces					8	24		0	0	0	0	1306	636	670	0	0	0	0	1836	1060	776	0	0	0	0	2432	342	2090	104	0	0	104	434	12	422			1894	700					rezvanov_gm
Zverevo	1985-06-11	54.00	141.03	3_6	small_pieces					8	24		0	0	0	0	1306	636	670	8	0	0	8	1844	1068	776	0	0	0	0	2432	342	2090	150	2	0	152	586	14	572									rezvanov_gm
Zverevo	1985-06-12	54.05	140.52	3_5	small_pieces					8	24		0	0	0	0	1306	636	670	0	0	0	0	1844	1068	776	0	0	0	0	2432	342	2090	90	3	0	93	679	17	662									rezvanov_gm
Zverevo	1985-06-13	54.38	139.50	3_5	small_pieces					8	24		185	72	0	257	1563	843	720	5	0	0	5	1849	1073	776	0	0	0	0	2432	342	2090	6	0	0	6	685	17	668									rezvanov_gm
Zverevo	1985-06-14	54.38	138.55	5_7	large_pieces					8	24		52	35	0	87	1650	930	720	0	0	0	0	1849	1073	776	0	0	0	0	2432	342	2090	31	0	0	31	716	17	699									rezvanov_gm
Zverevo	1985-06-15	56.03	137.48	3_4	small_pieces					6	18		28	7	0	35	1685	955	730	0	0	0	0	1849	1073	776	68	0	0	68	2500	376	2124	8	0	0	8	724	17	707									rezvanov_gm
Zverevo	1985-06-16	54.38	139.52	3_5	small_pieces					7	21		164	43	0	207	1892	1105	787	0	0	0	0	1849	1073	776	0	0	0	0	2500	376	2124	8	0	0	8	732	17	715									rezvanov_gm
Zverevo	1985-06-17	54.41	138.50	3_7	small_pieces					8	24		292	97	0	389	2281	1348	933	29	0	0	29	1878	1102	776	0	0	0	0	2500	376	2124	15	0	0	15	747	17	730									rezvanov_gm
Zverevo	1985-06-18	54.36	138.45	5_6	small_pieces					8	24		160	63	0	223	2504	1510	994	18	0	0	18	1896	1119	777	0	0	0	0	2500	376	2124	9	0	0	9	756	17	739									rezvanov_gm
Zverevo	1985-06-21	59.11	150.16	4_6	small_pieces					8	24		296	94	0	390	2894	1640	1254	14	0	0	14	1910	1119	791	0	0	0	0	2500	376	2124	4	0	0	4	760	17	743			2150	730					rezvanov_gm
Zverevo	1985-06-22	59.10	150.15	4_5	small_pieces					8	24		289	67	0	356	3250	1767	1483	0	0	0	0	1910	1119	791	0	0	0	0	2500	376	2124	0	0	0	0	760	17	743									rezvanov_gm
Zverevo	1985-06-24	54.36	139.50	4_7	small_pieces					8	24		109	0	0	109	3359	1827	1532	15	0	0	15	1925	1119	806	0	0	0	0	2500	376	2124	26	0	0	26	786	17	769			2300	760					rezvanov_gm
Zaslonovo	1985-04-19	57.42	156.12	4_6		clear	calm			7	21	7	0	0	0	0	0	0	0	20	5	8	33	33	6	27	0	1	0	1	1	0	1	10	3	0	13	13	3	10									rezvanov_gm
Zaslonovo	1985-04-21	57.32	155.45	2_3		clear	calm			7	21	7	0	0	0	0	0	0	0	8	1	1	10	43	10	33	1	0	0	1	2	0	2	26	4	0	30	43	6	37									rezvanov_gm
Zaslonovo	1985-04-22	57.24	156.05	3_4		clear	calm			7	21	7	2	0	0	2	2	0	2	1	4	0	5	48	14	34	2	0	0	2	4	0	4	108	8	0	116	159	14	145									rezvanov_gm
Zaslonovo	1985-04-23	57.34	156.10	3_4		clear	calm			7	21	7	5	0	0	5	7	0	7	9	8	0	17	65	22	43	2	0	0	2	6	0	6	97	9	0	106	265	23	242									rezvanov_gm
Zaslonovo	1985-04-24	57.55	156.51	3_4		clear	calm			7	21	7	25	5	0	30	37	5	32	1	0	0	1	66	22	44	0	0	0	0	6	0	6	3	0	0	3	268	23	245									rezvanov_gm
Zaslonovo	1985-04-26	58.47	155.01	3_4		clear	2beauf			7	21	7	30	8	0	38	75	12	63	6	15	0	21	87	37	50	37	1	0	38	44	1	43	2	0	0	2	270	23	247									rezvanov_gm
Zaslonovo	1985-04-28	59.00	157.07	4		mizzle_5_mile_vis	3beauf	E		6	18	6	2	0	0	2	77	12	65	12	18	0	30	117	55	62	0	0	0	0	44	1	43	1	0	0	1	271	23	248									rezvanov_gm
Zaslonovo	1985-04-30	58.46	157.35	5		mizzle_5_mile_vis	3_ms	NE		7	21	7	0	0	0	0	77	12	65	50	44	0	94	211	99	112	2	0	0	2	46	1	45	5	0	0	5	276	23	253									rezvanov_gm
Zaslonovo	1985-05-01	58.33	157.35	5		clear	3_ms	NE		7	21	7	4	2	0	6	83	14	69	28	22	0	50	261	121	140	0	1	0	1	47	2	45	1	1	0	2	278	25	253			187	66					rezvanov_gm
Zaslonovo	1985-05-02	58.22	153.42	6		clear	4beauf	N		7	21	7	5	0	0	5	88	14	74	61	116	0	177	438	237	201	49	4	0	53	100	6	94	1	0	0	1	279	25	254									rezvanov_gm
Zaslonovo	1985-05-03	58.21	152.16	5		clear	3beauf	N		7	21	7	5	3	0	8	96	17	79	24	58	0	82	520	295	225	25	6	0	31	131	12	119	2	1	0	3	282	28	254									rezvanov_gm
Zaslonovo	1985-05-04	57.50	150.16	5		clear	2beauf	NW		7	21	7	5	0	0	5	101	17	84	51	59	0	110	630	354	276	133	58	0	191	322	70	252	1	0	0	1	283	28	255									rezvanov_gm
Zaslonovo	1985-05-05	57.41	149.47	6		cloudy	6beauf	E		7	21	7	18	2	0	20	121	19	102	119	117	0	296	866	471	395	69	86	0	155	477	156	321	0	0	0	0	283	28	255									rezvanov_gm
Zaslonovo	1985-05-06	57.26	148.41	6		clear	3beauf	NE		7	21	7	0	2	0	2	123	21	102	78	192	0	270	1136	663	473	36	56	0	92	569	212	357	0	1	0	1	284	29	255									rezvanov_gm
Zaslonovo	1985-05-07	57.07	148.01	4		cloudy	1beauf	NW		7	21	7	0	0	0	0	123	21	102	46	307	0	353	1489	970	519	3	15	0	18	587	219	368	0	0	0	0	284	29	255									rezvanov_gm
Zaslonovo	1985-05-08	57.18	145.33	5		clear	3beauf	NW		7	21	7	0	0	0	0	123	21	102	1	23	0	24	1513	993	520	34	47	0	81	668	266	402	0	0	0	0	284	29	255									rezvanov_gm
Zaslonovo	1985-05-09	58.00	150.54	6		clear	2beauf	SW		7	21	7	0	0	0	0	123	21	102	1	3	0	4	1517	996	521	19	14	0	33	701	280	421	0	0	0	0	284	29	255									rezvanov_gm
Zaslonovo	1985-05-10	57.43	147.00	6		cloudy	2beauf	NE		7	21	7	0	0	0	0	123	21	102	14	23	0	37	1554	1019	535	0	17	0	17	718	297	481	0	0	0	0	284	29	255			500	260					rezvanov_gm
Zaslonovo	1985-05-12	57.47	149.56	5		clear	3beauf	S		7	21	7	0	0	0	0	123	21	102	0	6	0	6	1560	1025	535	35	46	0	81	799	343	456	0	0	0	0	284	29	255									rezvanov_gm
Zaslonovo	1985-05-16	59.22	150.00	5_6		clear	2beauf	WNW		7	21	7	0	0	0	0	123	21	102	0	2	0	2	1562	1027	535	8	14	0	22	821	357	464	0	0	0	0	284	29	255									rezvanov_gm
Zaslonovo	1985-05-18	56.09	142.04	2		cloudy	3beauf	NW		7	21	7	0	0	0	0	123	21	102	1	2	0	3	1565	1029	536	68	9	0	77	898	366	532	0	0	0	0	284	29	255									rezvanov_gm
Zaslonovo	1985-05-19	54.14	144.09	6		clear	3beauf	W		6	18	6	0	0	0	0	123	21	102	1	7	0	8	1573	1036	537	99	37	0	136	1034	403	631	0	0	0	0	284	29	255									rezvanov_gm
Zaslonovo	1985-05-20	54.04	144.04	5		cloudy	3_ms	NE		7	21	7	0	4	0	4	127	25	102	1	12	0	13	1586	1048	538	11	31	0	42	1076	434	642	0	0	0	0	284	29	255			616	320					rezvanov_gm
Zaslonovo	1985-05-21	53.03	144.36	6		clear	4beauf	S		7	21	7	80	0	0	80	207	25	182	1	7	0	8	1594	1055	539	170	16	0	186	1262	450	812	0	0	0	0	284	29	255									rezvanov_gm
Zaslonovo	1985-05-22	53.02	144.26	5		clear	3beauf	S		7	21	7	100	0	0	100	307	25	282	0	2	0	2	1596	1057	539	165	7	0	172	1434	457	977	0	0	0	0	284	29	255									rezvanov_gm
Zaslonovo	1985-05-23	53.08	144.04	5_6		clear	4beauf	NW		7	21	7	100	0	0	100	407	25	382	0	1	0	1	1597	1058	539	344	22	0	366	1800	479	1321	0	0	0	0	284	29	255									rezvanov_gm
Zaslonovo	1985-05-24	52.54	144.18	4		cloudy	3_ms	SE		7	21	7	0	20	0	20	427	49	378	0	4	0	4	1601	1062	539	44	3	0	47	1847	482	1365	1	2	0	3	287	31	256									rezvanov_gm
Zaslonovo	1985-05-25	52.26	144.18	6		clear	3_ms	SE		7	21	7	0	0	0	0	427	49	378	0	0	0	0	1601	1062	539	163	13	0	176	2023	495	1528	0	0	0	0	287	31	256									rezvanov_gm
Zaslonovo	1985-05-28	55.09	142.40	6_7		clear	3_ms	N		7	21	7	0	31	0	31	458	80	378	3	11	0	14	1615	1073	542	97	5	0	102	2125	500	1625	3	0	0	3	290	31	259									rezvanov_gm
Zaslonovo	1985-05-29	55.22	142.03	6		clear	2beauf	NNW		7	21	7	0	15	0	15	473	95	378	0	2	0	2	1617	1075	542	0	0	0	0	2125	500	1625	0	2	0	2	292	33	259									rezvanov_gm
Zaslonovo	1985-05-30	59.09	141.42	6_7		clear	3_ms	N		7	21	7	0	125	0	125	598	220	378	0	3	0	3	1620	1078	542	0	0	0	0	2125	500	1625	44	0	0	44	336	33	303									rezvanov_gm
Zaslonovo	1985-05-31	55.50	139.09	5		clear	calm			7	21	7	0	69	0	69	667	289	378	0	18	0	18	1638	1096	542	0	0	0	0	2125	500	1625	0	2	0	2	338	33	305			890	400					rezvanov_gm
Zaslonovo	1985-06-01	54.41	142.49	5		cloudy	calm			7	21	7	37	4	0	41	708	293	415	0	30	0	30	1668	1116	552	192	14	0	206	2331	514	1817	3	0	0	3	341	33	308									rezvanov_gm
Zaslonovo	1985-06-02	55.18	137.47	6		clear	calm			7	21	7	0	100	0	100	808	393	515	0	1	0	1	1669	1117	552	3	0	0	3	2334	514	1820	6	2	0	8	349	35	314									rezvanov_gm
Zaslonovo	1985-06-07	57.13	139.41	5		clear	1_ms	SSW		7	21	7	0	21	0	21	929	414	515	0	57	0	57	1726	1174	552	38	36	0	74	2408	550	1858	19	0	0	19	368	35	333									rezvanov_gm
Zaslonovo	1985-06-09	59.11	144.27	4		cloudy	3beauf	E		7	21	7	0	43	0	43	972	457	515	0	0	0	0	1726	1174	552	0	0	0	0	2408	550	1858	24	0	0	24	392	35	368			1250	475					rezvanov_gm
Zaslonovo	1985-06-12	57.36	140.19	6		cloudy	1beauf	SW		7	21	7	0	168	0	168	1140	625	515	0	0	0	0	1726	1174	552	12	1	0	13	2421	551	1870	10	3	0	13	405	38	378									rezvanov_gm
Zaslonovo	1985-06-13	57.34	139.56	4		cloudy	3_ms	SSW		7	21	7	0	182	0	182	1322	807	515	0	0	0	0	1726	1174	552	0	0	0	0	2421	551	1870	8	0	0	8	413	38	386									rezvanov_gm
Zaslonovo	1985-06-14	56.55	138.46	3		cloudy	calm			7	21	7	200	22	0	222	1544	1029	515	0	0	0	0	1726	1174	552	9	14	0	23	2444	565	1879	14	1	0	15	428	39	400									rezvanov_gm
Zaslonovo	1985-06-15	56.42	138.48	3		clear	3_ms	SW		6	18	6	270	40	0	310	1854	1333	521	0	0	0	0	1726	1174	552	4	20	0	24	2468	585	1883	4	0	0	4	432	39	404									rezvanov_gm
Zaslonovo	1985-06-16	54.41	138.17	5		clear	3_ms	SSE		7	21	7	1	100	0	101	1955	1433	522	0	0	0	0	1726	1174	552	0	0	0	0	2468	585	1883	5	0	0	5	437	39	409									rezvanov_gm
Zaslonovo	1985-06-17	54.26	139.36	6		clear	2_ms	WSW		7	21	7	15	129	0	144	2099	1562	537	0	0	0	0	1726	1174	552	4	0	0	4	2472	585	1887	2	1	0	3	440	40	411									rezvanov_gm
Zaslonovo	1985-06-18	54.31	138.11	4		cloudy	2_ms	W		7	21	7	17	68	0	85	2184	1630	554	0	0	0	0	1726	1174	552	0	0	0	0	2472	585	1887	2	0	0	2	442	40	413									rezvanov_gm
Zaslonovo	1985-06-19	54.17	137.56	4_5		cloudy	calm			7	21	7	13	85	0	98	2282	1715	567	0	0	0	0	1726	1174	552	1	0	0	1	2473	585	1888	1	1	0	2	444	41	414			1500	600					rezvanov_gm
Zaslonovo	1985-06-21	59.17	144.35	2		clear	3beauf	NNE		7	21	7	4	0	0	4	2286	1719	567	0	0	0	0	1726	1174	552	0	0	0	0	2473	585	1888	13	0	0	13	457	41	427									rezvanov_gm
Zaslonovo	1985-06-22	59.05	150.02	3_4		clear	2beauf	NE		7	21	7	550	137	0	687	2973	2406	567	0	0	0	0	1726	1174	552	0	0	0	0	2473	585	1888	0	0	0	0	457	41	427									rezvanov_gm
Zaslonovo	1985-06-24	54.24	139.33	4		clear	3_ms	SE		7	21	7	64	0	0	64	3037	2470	567	0	0	0	0	1726	1174	552	4	1	0	5	2478	586	1892	20	6	0	26	483	47	447									rezvanov_gm
Zaslonovo	1985-06-25	54.23	138.16	5_6		cloudy	2_ms	NNE		7	21	7	93	0	0	93	3130	2563	567	0	0	0	0	1726	1174	552	3	2	0	5	2483	589	1894	3	0	0	3	486	47	450									rezvanov_gm
Zaslonovo	1985-06-26	54.13	138.42	3_4		cloudy	calm			7	21	7	105	0	0	105	3235	2668	567	0	0	0	0	1726	1174	552	3	2	0	5	2488	591	1897	5	2	0	7	493	49	455									rezvanov_gm
Zaslonovo	1985-06-27	54.29	138.53	4		clear	calm			7	21	7	83	0	0	83	3318	2751	567	0	0	0	0	1726	1174	552	9	0	0	9	2497	590	1907	4	2	0	6	499	51	459									rezvanov_gm
Zaslonovo	1985-06-28	54.20	139.36	3_4		clear	3_ms	NW		7	21	7	162	0	0	162	3480	2913	567	2	13	0	15	1740	1187	553	3	0	0	3	2500	590	1910	0	0	0	0	499	51	459									rezvanov_gm
Zaslonovo	1985-06-29	54.14	139.50	4		clear	calm			6	18	6	183	0	0	183	3663	3096	567	7	13	0	20	1760	1200	560	0	0	0	0	2500	590	1910	12	1	0	13	512	52	471									rezvanov_gm
Zaslonovo	1985-06-30	54.55	138.16	3		cloudy	3_ms	SW		6	18	6	120	0	0	120	3783	3216	567	0	5	0	5	1765	1205	560	0	0	0	0	2500	590	1910	12	1	0	13	512	52	471			1950	850					rezvanov_gm
Zubarevo	1985-04-30	58.53	157.30	5_7						7	21		3	0	0	3	3	2	1	100	25	0	125	125	102	23	1	0	0	1	1	1	0	3	2	0	5	5	2	3									yermakov_oe
Zubarevo	1985-05-01	58.53	157.10	5_8						7	21		6	1	0	7	10	3	7	70	30	0	100	225	179	46	1	1	0	2	3	1	2	0	0	0	0	5	2	3									yermakov_oe
Zubarevo	1985-05-02	58.35	154.20	5_8						7	21		8	3	0	11	21	6	15	28	100	0	128	353	279	74	26	1	0	27	30	2	28	0	3	0	3	8	5	3									yermakov_oe
Zubarevo	1985-05-03	58.20	152.30	5_8						7	21		8	0	0	8	29	6	23	30	37	0	67	420	333	87	52	7	0	59	89	9	80	15	2	0	17	25	7	18									yermakov_oe
Zubarevo	1985-05-04	58.35	154.20	6_7						7	21		5	10	0	15	44	16	28	13	36	0	49	469	369	100	47	6	0	53	142	15	127	0	0	0	0	25	7	18									yermakov_oe
Zubarevo	1985-05-05	58.40	155.00	6_8						7	21		78	5	0	83	127	21	106	21	31	0	52	521	400	121	13	0	0	13	155	15	140	2	0	0	2	27	7	20									yermakov_oe
Zubarevo	1985-05-07	57.10	148.30	6_7						7	21		5	1	0	6	133	22	111	86	210	0	296	817	610	207	100	10	0	110	265	29	236	3	0	0	3	30	10	20									yermakov_oe
Zubarevo	1985-05-08	57.10	147.10	6_7						7	21		4	0	0	4	137	22	115	8	175	0	183	1000	785	215	54	20	0	74	339	48	291	0	0	0	0	30	10	20									yermakov_oe
Zubarevo	1985-05-11	51.40	144.00	6_7						7	21		76	4	0	80	217	26	191	9	14	0	23	1023	799	224	149	51	0	200	539	99	440	4	0	0	4	34	10	24									yermakov_oe
Zubarevo	1985-05-12	50.50	144.30	6_7						7	21		0	0	0	0	217	26	191	1	3	0	4	1027	802	225	140	17	0	157	696	115	581	0	0	0	0	34	10	24									yermakov_oe
Zubarevo	1985-05-13	50.40	144.25	6_7						7	21		70	2	0	72	289	28	261	5	11	0	16	1043	813	230	221	30	0	251	947	145	802	0	0	0	0	34	10	24									yermakov_oe
Zubarevo	1985-05-14	50.50	145.00	6_7						7	21		1	2	0	3	292	30	262	3	7	0	10	1053	820	233	368	50	0	418	1356	195	1170	0	0	0	0	34	10	24									yermakov_oe
Zubarevo	1985-05-15	51.15	145.00	6_7						7	21		1	5	0	6	298	35	263	0	5	0	5	1058	825	233	10	87	0	97	1462	282	1180	0	0	0	0	34	10	24									yermakov_oe
Zubarevo	1985-05-17	54.30	144.00	5_7						7	21		0	2	0	2	300	37	263	7	5	0	12	1070	830	240	240	37	0	277	1739	316	1423	0	0	0	0	34	10	24									yermakov_oe
Zubarevo	1985-05-18	53.40	143.10	6_7						7	21		110	15	0	125	425	52	373	0	0	0	0	1070	830	240	0	0	0	0	1739	316	1423	49	0	0	49	83	10	73									yermakov_oe
Zubarevo	1985-05-19	53.00	143.40	6_7						7	21		13	6	0	19	444	58	386	0	0	0	0	1070	830	240	0	0	0	0	1739	316	1423	140	0	0	140	223	10	213									yermakov_oe
Zubarevo	1985-05-20	52.30	143.40	6_7						7	21		3	0	0	3	447	60	391	1	0	0	1	1071	830	241	0	0	0	0	1739	316	1423	46	1	0	47	270	19	338									yermakov_oe
Zubarevo	1985-05-22	53.20	143.40	5_7						7	21		2	2	0	4	451	60	388	0	0	0	0	1071	830	241	0	0	0	0	1739	316	1423	79	8	0	87	357	18	292									yermakov_oe
Zubarevo	1985-05-26	58.40	152.40	5_8						7	21		2	3	0	5	456	63	393	16	60	0	76	1147	884	263	6	5	0	11	1750	321	1429	0	0	0	0	357	19	338									yermakov_oe
Zubarevo	1985-05-27	58.40	152.45	5_7						7	21		72	3	0	75	531	66	465	10	30	0	40	1187	914	273	8	4	0	12	1762	325	1437	2	0	0	2	359	19	340									yermakov_oe
Zubarevo	1985-05-29	58.20	143.50	5_7						7	21		5	4	0	9	540	70	470	12	30	0	42	1229	943	286	73	40	0	113	1875	363	1512	0	1	0	1	360	20	340									yermakov_oe
Zubarevo	1985-05-30	58.00	142.00	5_8						7	21		52	10	0	62	602	79	523	11	65	0	76	1305	1008	297	72	60	0	132	2007	414	1593	4	0	0	4	364	20	344									yermakov_oe
Zubarevo	1985-05-31	57.50	142.00	5_7						7	21		69	30	0	99	701	105	596	6	50	0	56	1361	1058	303	107	60	0	167	2174	473	1701	5	1	0	6	370	21	349									yermakov_oe
Zubarevo	1985-06-01	57.30	141.00	6_7						7	21		17	8	0	25	726	113	613	6	77	0	83	1444	1135	309	177	50	0	227	2401	522	1879	0	0	0	0	370	21	349									yermakov_oe
Zubarevo	1985-06-02	55.30	142.00	5_7						7	21		11	10	0	21	747	114	633	2	2	0	4	1448	1137	311	90	4	0	94	2495	528	1967	0	0	0	0	370	21	349									yermakov_oe
Zubarevo	1985-06-03	53.45	141.00	5_6						7	21		0	1	0	1	748	115	633	3	2	0	5	1453	1139	314	0	0	0	0	2495	528	1967	88	0	0	88	458	21	437									yermakov_oe
Zubarevo	1985-06-04	53.40	141.05	6_7						7	21		0	0	0	0	748	115	633	13	10	0	23	1476	1148	328	0	0	0	0	2495	528	1967	14	0	0	14	472	21	451									yermakov_oe
Zubarevo	1985-06-05	53.40	143.30	5_7						7	21		98	90	0	188	936	295	641	0	0	0	0	1476	1148	328	0	0	0	0	2495	528	1967	23	0	0	23	495	21	474									yermakov_oe
Zubarevo	1985-06-07	58.40	150.30	6_8						7	21		160	0	0	160	1096	303	793	0	0	0	0	1476	1148	328	0	0	0	0	2495	528	1967	0	0	0	0	495	21	474									yermakov_oe
Zubarevo	1985-06-09	59.10	145.20	5_6						7	21					191	1287	491	796	0	0	0	0	1476	1148	328	0	0	0	0	2495	528	1967				2	497	21	476									yermakov_oe
Zubarevo	1985-06-10	59.05	145.00	5_8						7	21		61	50	0	111	1398	569	829	0	1	0	1	1477	1149	328	0	0	0	0	2495	528	1967	2	0	0	2	499	21	478									yermakov_oe
Zubarevo	1985-06-11	59.00	146.10	7_8						7	21					74	1472	616	856	0	2	0	2	1479	1151	328	0	0	0	0	2495	528	1967	18	1	0	19	518	22	496									yermakov_oe
Zubarevo	1985-06-12	59.10	145.30	6_8						7	21					124	1596	714	882	1	0	0	1	1480	1152	328	0	0	0	0	2495	528	1967	1	0	0	1	519	22	497									yermakov_oe
Zubarevo	1985-06-13	58.20	141.30	5_7						7	21					37	1633	744	889	3	1	0	4	1484	1155	329	0	0	0	0	2495	528	1967	0	0	0	0	519	22	497									yermakov_oe
Zubarevo	1985-06-14	57.00	139.30	6_7						7	21		300	284	0	584	2217	1323	894	38	0	0	38	1522	1193	329	0	0	0	0	2495	528	1967	0	0	0	0	519	22	497									yermakov_oe
Zubarevo	1985-06-15	56.50	139.10	5_7						7	21		160	9	0	169	2386	1492	894	10	0	0	10	1532	1203	329	0	0	0	0	2495	528	1967	0	0	0	0	519	22	497									yermakov_oe
Zubarevo	1985-06-16	54.45	138.40	5_7						7	21		100	50	0	150	2536	1627	909	7	0	0	7	1539	1210	329	0	0	0	0	2495	528	1967	0	1	0	1	520	23	497									yermakov_oe
Zubarevo	1985-06-17	57.20	140.20	5_7						7	21		40	0	0	40	2576	1663	913	100	17	0	117	1656	1322	334	5	0	0	5	2500	533	1967	0	0	0	0	520	23	497									yermakov_oe
Zubarevo	1985-06-20	59.00	142.30	5_7						7	21		50	9	0	59	2635	1716	919	0	0	0	0	1656	1322	334	0	0	0	0	2500	533	1967	14	0	0	14	534	23	511									yermakov_oe
Zubarevo	1985-06-21	57.50	149.40	5_7						7	21		17	0	0	17	2652	1733	919	0	0	0	0	1656	1322	334	0	0	0	0	2500	533	1967	7	0	0	7	541	23	518									yermakov_oe
Zubarevo	1985-06-22	58.38	149.40	4_6						7	21		202	100	0	302	2954	1992	962	0	0	0	0	1656	1322	334	0	0	0	0	2500	533	1967	0	0	0	0	541	23	518									yermakov_oe
Zubarevo	1985-06-24	55.10	136.30	4_6						7	21		100	26	0	126	3080	2118	962	4	0	0	4	1660	1326	334	0	0	0	0	2500	533	1967	0	0	0	0	541	23	518									yermakov_oe
Zubarevo	1985-06-25	55.08	136.20	4_6						7	21		70	30	0	100	3180	2218	962	0	0	0	0	1660	1326	334	0	0	0	0	2500	533	1967	0	0	0	0	541	23	518									yermakov_oe
Zubarevo	1985-06-26	55.15	137.00	5_7						7	21		50	8	0	58	3238	2276	962	0	0	0	0	1660	1326	334	0	0	0	0	2500	533	1967	4	0	0	4	545	23	522									yermakov_oe
Zubarevo	1985-06-27	54.50	138.20	5_7						7	21		200	85	0	285	3523	2523	1000	0	0	0	0	1660	1326	334	0	0	0	0	2500	533	1967	12	0	0	12	557	23	534									yermakov_oe
Zubarevo	1985-06-28	54.55	138.15	5_7						7	21					196	3719	2699	1020	0	0	0	0	1660	1326	334	0	0	0	0	2500	533	1967	38	1	0	39	596	24	572									yermakov_oe
Zubarevo	1985-06-29	54.50	138.10	5_7						7	21		90	10	0	100	3819	2799	1020	0	0	0	0	1660	1326	334	0	0	0	0	2500	533	1967	3	0	0	3	599	24	575									yermakov_oe
Zubarevo	1985-06-30	55.15	137.15	5_7						7	21		100	1	0	101	3920	2899	1021	0	0	0	0	1660	1326	334	0	0	0	0	2500	533	1967	2	0	0	2	601	24	577			2040	900					yermakov_oe
Zakharovo	1984-04-26	58.18	158.00	6	small_pieces					4	12	4				2	2	1	1				3	3	0	3				0	0	0	0				23	23	4	19									pankratov_ap
Zakharovo	1984-04-27	58.29	158.28	6	small_pieces					6	18	6				0	2	1	1				3	6	0	6				0	0	0	0				63	86	6	80									pankratov_ap
Zakharovo	1984-04-28	58.52	158.49	6	small_pieces					6	18	6				15	17	1	16				4	10	0	10				0	0	0	0				5	91	6	85									pankratov_ap
Zakharovo	1984-04-29	58.50	155.05	6	small_pieces					7	21	7				5	91	6	85				39	49	13	36				14	14	0	14				5	96	6	90			68	37					pankratov_ap
Zakharovo	1984-05-01	58.20	152.44	5	small_pieces					6	18	6				14	52	3	49				4	53	17	36				2	10	1	15				0	96	6	90									pankratov_ap
Zakharovo	1984-05-02	58.45	154.07	5	small_pieces					7	21	7				8	60	7	53				43	96	60	36				39	55	27	28				0	96	6	90									pankratov_ap
Zakharovo	1984-05-03	59.23	152.57	4	small_pieces					5	15	5				84	144	38	106				67	163	124	39				41	96	41	55				4	100	8	92									pankratov_ap
Zakharovo	1984-05-04	56.50	151.35	4	small_pieces					7	21	7				35	179	52	127				74	237	196	41				112	208	113	95				0	100	8	92									pankratov_ap
Zakharovo	1984-05-05	56.41	151.07	4	small_pieces					7	21	7				37	216	82	34				53	290	249	41				42	250	127	123				0	100	8	92									pankratov_ap
Zakharovo	1984-05-06	57.43	150.48	4	small_pieces					7	21	7				39	255	119	136				201	491	403	88				35	285	147	138				0	100	8	92									pankratov_ap
Zakharovo	1984-05-07	57.58	150.22	4	small_pieces					7	21	7				43	298	143	155				210	701	560	141				59	344	180	164				0	100	8	92									pankratov_ap
Zakharovo	1984-05-08	58.20	149.37	3	small_pieces					7	21	7				45	343	187	156				240	941	744	197				143	487	256	231				12	112	10	102			295	150					pankratov_ap
Zakharovo	1984-05-11	57.20	141.30	5	small_pieces					7	21	7				191	534	369	165				67	1008	799	209				56	543	303	240				21	133	10	123									pankratov_ap
Zakharovo	1984-05-12	57.24	141.22	4	small_pieces					7	21	7				386	920	734	186				62	1070	853	217				146	689	426	263				18	151	10	141									pankratov_ap
Zakharovo	1984-05-15	58.07	152.51	4	small_pieces					7	21	7				6	926	740	186				163	1233	970	263				155	844	502	342				0	151	10	141									pankratov_ap
Zakharovo	1984-05-16	57.44	152.36	5	small_pieces					7	21	7				0	926	740	186				1	1234	971	263				60	904	532	372				0	151	10	141									pankratov_ap
Zakharovo	1984-05-17	59.37	155.21	4	large_pieces					7	21	7				14	940	754	186				53	1287	1010	277				14	918	541	377				0	151	10	141									pankratov_ap
Zakharovo	1984-05-19	57.52	152.55	5	large_pieces					7	21	7				12	952	765	187				151	1438	1141	297				194	1112	646	466				0	151	10	141									pankratov_ap
Zakharovo	1984-05-20	57.36	152.33	4	small_pieces					5	15	5				0	952	765	187				130	1568	1227	341				58	1170	696	474				0	151	10	141			500	300					pankratov_ap
Zakharovo	1984-05-21	57.50	152.15	4	small_pieces					6	18	6				0	952	765	187				51	1619	1272	347				0	1170	696	474				0	151	10	141									pankratov_ap
Zakharovo	1984-05-23	54.21	143.09	3	small_pieces					6	18	6				154	1106	903	203				5	1624	1276	348				87	1257	722	535				25	176	14	162									pankratov_ap
Zakharovo	1984-05-24	54.06	143.15	3	small_pieces					7	21	7				172	1278	1016	262				0	1624	1276	348				247	1504	748	756				29	205	17	188									pankratov_ap
Zakharovo	1984-05-25	54.00	143.35	3	small_pieces					7	21	7				148	1426	1088	338				3	1627	1279	348				211	1715	765	950				32	237	21	216									pankratov_ap
Zakharovo	1984-05-26	53.52	143.40	3	large_pieces					7	21	7				153	1579	1147	432				0	1627	1279	348				257	1972	801	1171				14	251	23	228									pankratov_ap
Zakharovo	1984-05-28	54.57	142.49	5	large_pieces					7	21	7				3	1582	1150	432				0	1627	1279	348				505	2477	856	1621				3	254	25	229									pankratov_ap
Zakharovo	1984-05-29	53.49	140.26	3	large_pieces					6	18	6				9	1591	1159	432				7	1634	1286	348				0	2477	856	1621				104	358	30	328			1020	500					pankratov_ap
Zakharovo	1984-06-01	56.17	138.08	3	small_pieces					7	21	7				24	1615	1181	434				1	1635	1286	349				0	2477	856	1621				10	368	35	333									pankratov_ap
Zakharovo	1984-06-04	54.46	139.31	4	large_pieces					7	21	7				18	1633	1199	434				3	1638	1289	349				0	2477	856	1621				4	372	35	337									pankratov_ap
Zakharovo	1984-06-05	54.42	139.01	5	large_pieces					6	18	6				16	1649	1214	435				2	1640	1291	349				0	2477	856	1621				6	378	37	341									pankratov_ap
Zakharovo	1984-06-06	54.45	140.43	6	large_pieces					6	18	6				2	1651	1216	435				0	1640	1291	349				193	2670	861	1809				29	407	44	363									pankratov_ap
Zakharovo	1984-06-07	54.23	139.58	4	large_pieces					6	18	6				11	1662	1226	436				1	1641	1292	349				0	2670	861	1809				7	414	45	369									pankratov_ap
Zakharovo	1984-06-08	54.35	138.12	7	large_pieces					6	18	6				0	1662	1226	436				1	1642	1293	349				0	2670	861	1809				3	417	45	372									pankratov_ap
Zakharovo	1984-06-09	54.41	139.54	6	large_pieces					7	21	7				23	1685	1246	439				1	1643	1294	349											1	418	45	373									pankratov_ap
Zakharovo	1984-06-10	54.27	139.14	4	large_pieces					6	18	6				36	1721	1276	445				0	1643	1294	349											5	423	45	378			1160	600					pankratov_ap
Zakharovo	1984-06-12	55.03	138.37	5	large_pieces					6	18	6				107	1828	1377	451				9	1652	1302	350											4	427	45	381									pankratov_ap
Zakharovo	1984-06-13	55.10	138.58	5	large_pieces					7	21	7				21	1849	1398	451				26	1678	1319	359											14	441	51	390									pankratov_ap
Zakharovo	1984-06-14	54.42	139.34	6	large_pieces					7	21	7				72	1921	1467	454				0	1678	1319	359											13	454	51	403									pankratov_ap
Zakharovo	1984-06-15	54.25	139.28	5	large_pieces					6	18	6				181	2102	1648	454				10	1688	1319	369											6	460	53	407									pankratov_ap
Zakharovo	1984-06-16	54.47	140.06	6	large_pieces					6	18	6				255	2357	1853	454				49	1717	1333	384											5	465	55	410									pankratov_ap
Zakharovo	1984-06-18	54.27	140.00	4	large_pieces					7	21	7				368	2625	2170	455				14	1731	1336	395											11	476	59	417									pankratov_ap
Zakharovo	1984-06-20	54.27	140.26	5	large_pieces					6	18	6				286	2907	2450	457				29	1760	1351	409											0	476	59	417			1360	760					pankratov_ap
Zakharovo	1984-06-21	54.18	140.07	5	large_pieces					7	21	7				45	2952	2494	458				14	1774	1363	411											0	476	59	417									pankratov_ap
Zakharovo	1984-06-22	54.39	139.33	4	large_pieces					7	21	7				66	3018	2558	460				4	1778	1366	412											3	479	61	418									pankratov_ap
Zakharovo	1984-06-24	54.54	138.26	5	large_pieces					7	21	7				39	3057	2597	460				12	1790	1372	418											6	485	63	422									pankratov_ap
Zakharovo	1984-06-25	54.25	139.15	3	large_pieces					7	21	7				41	3098	2637	461				31	1821	1396	425											3	488	64	424									pankratov_ap
Zakharovo	1984-06-26	54.36	138.41	5	large_pieces					7	21	7				60	3158	2686	472				9	1830	1401	429											2	490	65	425			1400	800					pankratov_ap
Zykovo	1984-04-29	57.00	150.45	6_7		cloudy	calm			8	24	8	0	0	0	0	0	0	0	36	62	0	98	98	62	36	59	43	0	102	102	43	59	0	0	0	0	0	0	0
Zykovo	1984-04-30	57.00	150.45	6_7		cloudy	calm			8	24	8	0	0	0	0	0	0	0	63	37	0	100	198	99	99	57	43	0	100	202	86	116	0	0	0	0	0	0	0
Zykovo	1984-05-01	57.05	150.29	6_7		cloudy	calm			8	24	8	0	0	0	0	0	0	0	45	75	0	120	318	174	144	57	43	0	100	302	129	173	0	0	0	0	0	0	0
Zykovo	1984-05-02	57.10	149.40	6_7		cloudy	calm			8	24	8	0	0	0	0	0	0	0	74	126	0	200	518	300	218	70	50	0	120	422	179	243	0	0	0	0	0	0	0
Zykovo	1984-05-03	57.01	150.40	6_7			calm			8	24	8	0	0	0	0	0	0	0	74	126	0	200	718	426	292	70	50	0	120	542	229	313	0	0	0	0	0	0	0
Zykovo	1984-05-04	58.58	155.15	5_8			calm			8	24	8	0	0	0	0	0	0	0	0	0	0	0	718	426	292	0	0	0	0	542	229	313	50	0	0	50	50	0	50
Zykovo	1984-05-05	58.58	155.28	5_6			calm			8	24	8	135	15	0	150	150	15	135	0	0	0	0	718	426	292	0	0	0	0	542	229	313	0	0	0	0	50	0	50
Zykovo	1984-05-06	59.15	156.30	5_8			calm			8	24	8	170	20	0	190	340	35	305	55	95	0	150	868	521	347	0	0	0	0	542	229	313	50	0	0	50	100	0	100
Zykovo	1984-05-07	59.20	156.12	5_8			calm			8	24	8	0	0	0	0	340	35	305	30	60	0	90	958	581	377	0	0	0	0	542	229	313	0	0	0	0	100	0	100
Zykovo	1984-05-08	60.02	155.27	6_8			calm			8	24	8	0	0	0	0	340	35	305	30	60	0	90	1048	641	407	0	0	0	0	542	229	313	0	0	0	0	100	0	100
Zykovo	1984-05-09	60.00	155.40	5_6			calm			8	24	8	0	0	0	0	340	35	305	30	60	0	90	1138	701	437	0	0	0	0	542	229	313	0	0	0	0	100	0	100
Zykovo	1984-05-10	59.40	155.45	4_5			calm			8	24	8	0	0	0	0	340	35	305	0	35	0	35	1173	736	437	0	0	0	0	542	229	313	0	0	0	0	100	0	100			488	229
Zykovo	1984-05-11	58.41	154.30	5_8			calm			8	24	8	0	0	0	0	340	35	305	0	0	0	0	1173	736	437	170	50	0	220	742	229	313	0	0	0	0	100	0	100
Zykovo	1984-05-12	58.08	152.35	5_8			calm			8	24	8	0	0	0	0	340	35	305	0	35	0	65	1208	771	437	10	240	0	250	1012	279	483	0	0	0	0	100	0	100
Zykovo	1984-05-13	57.43	149.20	5_8			calm			8	24	8	0	100	0	100	440	135	305	0	67	0	67	1275	838	437	0	0	0	0	1012	519	493	50	0	0	50	150	0	150
Zykovo	1984-05-14	57.37	149.06	7_8			calm			8	24	8	0	100	0	100	540	235	305	0	37	0	37	1312	875	437	0	0	0	0	1012	519	493	50	0	0	50	200	0	200
Zykovo	1984-05-15	57.30	152.10	7_8			calm			8	24	8	0	0	0	0	540	235	305	0	90	0	90	1402	965	437	58	100	0	158	1170	619	551	0	0	0	0	200	0	200
Zykovo	1984-05-16	57.47	149.55	5_6			calm			8	24	8	0	0	0	0	540	235	305	8	370	0	378	1780	1335	445	0	0	0	0	1170	619	551	0	0	0	0	200	0	200
Zykovo	1984-05-17	57.40	151.56	5_6			calm			8	24	8	0	0	0	0	540	235	305	23	25	0	48	1828	1360	468	50	150	0	200	1370	769	601	0	0	0	0	200	0	200			710	400
Zykovo	1984-05-21	57.14	139.30	5_6			calm			8	24	8	0	100	0	100	640	335	305	0	0	0	0	1828	1360	468	0	0	0	0	1370	769	601	0	0	0	0	200	0	200
Zykovo	1984-05-22	57.14	139.24	5_6			calm			8	24	8	15	85	0	100	740	420	320	0	0	0	0	1828	1360	468	0	0	0	0	1370	769	601	0	0	0	0	200	0	200
Zykovo	1984-05-23	56.58	138.57	5_6			calm			8	24	8	0	0	0	0	740	420	320	8	0	0	8	1836	1360	476	0	0	0	0	1370	769	601	130	0	0	130	330	0	330
Zykovo	1984-05-25	56.06	140.40	5_6			calm			8	24	8	35	0	0	35	775	420	355	0	0	0	0	1836	1360	476	0	0	0	0	1370	769	601	100	0	0	100	430	0	430
Zykovo	1984-05-26	54.20	142.48	5_6			calm			8	24	8	170	200	0	370	1145	620	525	0	0	0	0	1836	1360	476	120	0	0	120	1490	769	721	0	0	0	0	430	0	430
Zykovo	1984-05-27	53.30	145.18	5_6			calm			8	24	8	100	200	0	300	1445	820	625	0	0	0	0	1836	1360	476	0	0	0	0	1490	769	721	0	0	0	0	430	0	430
Zykovo	1984-05-28	54.27	140.18	5_6			calm			8	24	8	0	0	0	0	1445	820	625	0	0	0	0	1836	1360	476	419	11	0	430	1920	780	1140	0	0	0	0	430	0	430
Zykovo	1984-05-29	53.51	140.24	5_6			calm			8	24	8	0	0	0	0	1445	820	625	0	0	0	0	1836	1360	476	80	40	0	120	2040	820	1220	218	0	0	218	648	0	648
Zykovo	1984-05-30	54.25	139.54	5_6			calm			8	24	8	0	0	0	0	1445	820	625	0	0	0	0	1836	1360	476	80	0	0	80	2120	820	1300	159	26	0	185	833	26	807
Zykovo	1984-05-31	54.17	139.17	6_7			calm			8	24	8	0	0	0	0	1445	820	625	0	0	0	0	1836	1360	476	390	160	0	550	2670	980	1690	0	0	0	0	833	26	807			1500	600
Zykovo	1984-06-01	54.44	138.59	5_6			calm			8	24	8	150	300	0	450	1895	1120	775	0	0	0	0	1836	1360	476	0	0	0	0	2670	980	1690	0	0	0	0	833	26	807
Zykovo	1984-06-02	54.15	139.50	5_6			calm			8	24	8	26	314	0	340	2235	1434	801	0	0	0	0	1836	1360	476	0	0	0	0	2670	980	1690	0	0	0	0	833	26	807
Zykovo	1984-06-03	54.27	140.20	5_6			calm			8	24	8	0	0	0	0	2235	1434	801	0	0	0	0	1836	1360	476	0	0	0	0	2670	980	1690	67	0	0	67	900	26	874
Zykovo	1984-06-04	54.35	138.50	5_6			calm			8	24	8	20	120	0	140	2375	1554	821	4	0	0	0	1840	1360	480	0	0	0	0	2670	980	1690	0	0	0	0	900	26	874
Zykovo	1984-06-05	54.30	139.24	5_6			calm			8	24	8	0	100	0	100	2475	1654	821	0	0	0	0	1840	1360	480	0	0	0	0	2670	980	1690	0	0	0	0	900	26	874
Zykovo	1984-06-09	54.40	139.17	5_6			calm			8	24	8	10	90	0	100	2575	1744	831	0	0	0	0	1840	1360	480	0	0	0	0	2670	980	1690	0	0	0	0	900	26	874
Zykovo	1984-06-10	54.30	139.05	5_6			calm			8	24	8	10	90	0	100	2675	1834	841	0	0	0	0	1840	1360	480	0	0	0	0	2670	980	1690	0	0	0	0	900	26	874			1800	700
Zykovo	1984-06-12	55.33	136.50	5_6			calm			8	24	8	0	120	0	120	2795	1954	841	0	0	0	0	1840	1360	480	0	0	0	0	2670	980	1690	0	0	0	0	900	26	874
Zykovo	1984-06-13	55.30	137.16	5_6			calm			8	24	8	0	44	0	44	2839	1998	841	0	0	0	0	1840	1360	480	0	0	0	0	2670	980	1690	0	0	0	0	900	26	874
Zykovo	1984-06-14	55.36	136.53	5_6			calm			8	24	8	0	160	0	160	2999	2158	841	0	0	0	0	1840	1360	480	0	0	0	0	2670	980	1690	0	0	0	0	900	26	874
Zykovo	1984-06-15	54.47	139.10	5_6			calm			8	24	8	0	245	0	245	3244	2403	841	0	0	0	0	1840	1360	480	0	0	0	0	2670	980	1690	0	0	0	0	900	26	874
Zykovo	1984-06-16	54.42	139.16	5_6			calm			8	24	8	0	225	0	225	3469	2628	841	0	0	0	0	1840	1360	480	0	0	0	0	2670	980	1690	0	0	0	0	900	26	874
Zykovo	1984-06-17	54.58	138.30	5_6			calm			8	24	8	0	195	0	195	3664	2823	841	0	0	0	0	1840	1360	480	0	0	0	0	2670	980	1690	0	0	0	0	900	26	874
Zykovo	1984-06-18	54.25	139.49	5_6			calm			8	24	8	0	106	0	106	3770	2929	841	0	0	0	0	1840	1360	480	0	0	0	0	2670	980	1690	0	0	0	0	900	26	874
Zykovo	1984-06-20	55.05	135.49	5_6			calm			8	24	8	0	0	0	0	3770	2929	841	0	0	0	0	1840	1360	480	0	0	0	0	2670	980	1690	0	30	0	30	930	56	874
Zykovo	1984-06-22	55.09	138.23	5_6			calm			8	24	8	70	45	0	115	3885	2974	911	0	0	0	0	1840	1360	480	0	0	0	0	2670	980	1690	5	21	0	26	956	77	879
Zykovo	1984-06-23	54.36	138.18	5_6			calm			8	24	8	6	43	0	49	3934	3017	917	0	0	0	0	1840	1360	480	0	0	0	0	2670	980	1690	0	0	0	0	956	77	879
Zykovo	1984-06-25	54.59	138.39	5_6			calm			8	24	8	0	28	0	28	3962	3045	917	0	0	0	0	1840	1360	480	0	0	0	0	2670	980	1690	12	0	0	12	968	77	891
Zykovo	1984-06-26	55.05	138.39	5_6			calm			8	24	8	0	60	0	60	4022	3105	917	0	0	0	0	1840	1360	480	0	0	0	0	2670	980	1690	20	0	0	20	988	77	911
Zykovo	1984-06-27	54.42	136.40	5_6			calm			8	24	8	0	33	0	33	4055	3138	917	0	0	0	0	1840	1360	480	0	0	0	0	2670	980	1690	12	0	0	12	1000	77	923			2050	1000
Zubovo	1984-04-25	57.32	150.35	6_7	large_pieces					6	18	6	0	0	0	0	0	0	0	4	11	0	15	15	11	4	0	0	0	0	0	0	0	0	0	0	0	0	0	0					0	7	0	0	yermakov_oe
Zubovo	1984-04-26	57.07	150.24	6_8	large_pieces					6	18	6	0	0	0	0	0	0	0	23	10	0	33	48	21	27	16	0	0	16	16	0	16	0	0	0	0	0	0	0					0	8	2	0	yermakov_oe
Zubovo	1984-04-27	57.08	151.26	ice_floe_fragments	large_pieces					6	18	6	0	0	0	0	0	0	0	12	13	0	25	73	34	39	10	20	0	30	46	20	26	0	0	0	0	0	0	0					0	2	3	0	yermakov_oe
Zubovo	1984-04-28	57.25	152.00	5_6	small_large_floes					6	18	6	0	0	0	0	0	0	0	10	29	0	39	112	63	49	15	4	0	19	65	24	41	0	0	0	0	0	0	0					0	3	2	0	yermakov_oe
Zubovo	1984-04-29	58.45	154.44	4_6					satisfactory	6	18	6	0	0	0	0	0	0	0	12	10	0	22	134	73	61	25	0	0	25	90	24	66	0	0	0	0	0	0	0					0	2	2	0	yermakov_oe
Zubovo	1984-04-30	59.32	155.51		large_pieces_polynias				satisfactory	6	18	6	0	4	0	4	4	4	0	10	8	0	18	152	91	61	19	0	0	19	109	24	85	7	0	0	7	7	0	7			65	29	0	1	1	0	yermakov_oe
Zubovo	1984-05-01	58.04	154.15	4_6					satisfactory	6	18	6	25	0	0	25	29	4	25	20	45	0	65	217	136	81	60	42	0	102	211	66	145	0	0	0	0	7	0	7					2	5	9	0	yermakov_oe
Zubovo	1984-05-02	57.43	152.45	5_6					singles	6	18	6	30	0	0	30	59	4	55	25	56	0	81	298	192	106	75	24	0	99	310	90	220	0	0	0	0	7	0	7					2	6	7	0	yermakov_oe
Zubovo	1984-05-04	57.24	150.33	5_6					singles	6	18	6	5	0	0	5	64	4	60	10	18	0	28	326	210	116	120	70	10	200	510	160	350	0	0	0	0	7	0	7					0	2	15	0	yermakov_oe
Zubovo	1984-05-05	57.16	151.06	5_6					singles	6	18	6	0	0	0	0	64	4	60	40	35	0	75	401	245	156	95	80	12	187	697	240	457	0	0	0	0	7	0	7					0	12	18	0	yermakov_oe
Zubovo	1984-05-06	57.30	151.30	5_6	polynias				satisfactory	6	18	6	0	0	0	0	64	4	60	15	35	0	50	451	280	171	35	47	0	82	779	287	492	0	0	0	0	7	0	7					0	4	7	0	yermakov_oe
Zubovo	1984-05-07	57.30	151.40	4_5	grey_white				satisfactory	6	18	6	0	0	0	0	64	4	60	0	28	0	28	479	308	171	37	48	0	85	864	335	529	0	0	0	0	7	0	7					0	2	7	0	yermakov_oe
Zubovo	1984-05-08	57.37	150.50	4_5					satisfactory	6	18	6	0	0	0	0	64	4	60	0	30	0	30	509	338	171	39	15	0	54	918	350	568	0	0	0	0	7	0	7					0	2	4	0	yermakov_oe
Zubovo	1984-05-09	57.38	151.10	5_6					singles	6	18	6	0	0	0	0	64	4	60	0	14	0	14	523	352	171	43	8	0	51	969	358	611	0	0	0	0	7	0	7			359	181	0	0	4	0	yermakov_oe
Zubovo	1984-05-10	57.30	149.55	4_5					singles	6	18	6	0	0	0	0	64	4	60	0	7	0	7	530	359	171	31	12	0	43	1012	370	642	5	0	0	5	12	0	12					0	0	4	0	yermakov_oe
Zubovo	1984-05-11	57.11	150.15	3_5					good	6	18	6	32	17	0	49	113	21	92	45	22	0	67	597	381	216	30	45	0	75	1087	415	672	15	0	0	15	27	0	27					5	6	6	0	yermakov_oe
Zubovo	1984-05-13	57.00	150.17	4_5					singles_small_groups	6	18	6	83	36	0	119	232	57	175	28	35	0	63	660	416	244	130	69	0	199	1286	484	802	10	0	0	10	37	0	37					11	5	36	0	yermakov_oe
Zubovo	1984-05-14	57.32	151.12	4_5					singles_small_groups	6	18	6	76	28	0	102	334	85	249	105	21	0	126	786	459	327	140	80	0	220	1506	564	942	12	0	0	12	49	0	49					9	12	20	0	yermakov_oe
Zubovo	1984-05-15	58.00	152.19	4_5					singles_small_groups	6	18	6	54	22	0	76	410	107	303	83	15	0	98	884	557	327	52	110	0	162	1668	675	993	20	0	0	20	69	0	69					7	10	12	0	yermakov_oe
Zubovo	1984-05-17	59.54	154.57	4_5					singles_small_groups	6	18	6	123	0	0	123	533	107	426	0	116	0	116	1000	673	327	26	0	0	26	1694	675	1019	16	0	0	16	85	0	85					18	10	0	0	yermakov_oe
Zubovo	1984-05-18	59.55	154.55	4_5					singles	6	18	6	115	0	0	115	648	107	541	0	0	0	0	1000	673	327	0	0	0	0	1694	675	1019	0	0	0	0	85	0	85					16	0	0	0	yermakov_oe
Zubovo	1984-05-19	60.05	155.06	4_5					singles	6	18	6	84	0	0	84	732	107	625	0	0	0	0	1000	673	327	0	0	0	0	1694	675	1019	0	0	0	0	85	0	85					8	0	0	0	yermakov_oe
Zubovo	1984-05-20	58.43	154.40	4_5					singles_small_groups	6	18	6	86	0	0	86	818	107	711	0	0	0	0	1000	673	327	0	0	0	0	1694	675	1019	0	0	0	0	85	0	85					8	0	0	0	yermakov_oe
Zubovo	1984-05-21	57.24	152.45	5_6					good	6	18	6	310	65	0	375	1193	172	1021	0	0	0	0	1000	673	327	32	71	0	103	1797	746	1051	28	0	0	28	113	0	113			816	382	35	0	9	0	yermakov_oe
Zubovo	1984-05-22	57.33	152.00	4_5					good	6	18	6	240	80	0	320	1513	252	1261	0	0	0	0	1000	673	327	52	0	0	52	1849	746	1103	25	0	0	25	138	0	138					35	0	0	0	yermakov_oe
Zubovo	1984-05-23	57.40	151.35	5_6					singles_small_groups	6	18	6	180	90	0	270	1783	342	1441	0	0	0	0	1000	673	327	120	0	0	120	1969	746	1223	42	0	0	42	180	0	180					25	0	0	4	yermakov_oe
Zubovo	1984-05-24	57.50	150.00	5_7					singles_small_groups	6	18	6	190	27	0	217	2000	369	1631	0	0	0	0	1000	673	327	31	0	0	31	2000	746	1254	30	0	0	30	210	0	210					26	0	0	3	yermakov_oe
Zubovo	1984-05-26	56.43	139.12	6_7					singles	6	18	6	55	60	0	115	2115	429	1684	0	0	0	0	1000	673	327	0	0	0	0	2000	746	1254	31	0	0	31	241	0	241					10	0	0	3	yermakov_oe
Zubovo	1984-05-27	56.52	138.40	5_7	small_large_floes				singles	6	18	6	45	62	0	107	2222	491	1731	0	0	0	0	1000	673	327	0	0	0	0	2000	746	1254	0	0	0	0	241	0	241					10	0	0	0	yermakov_oe
Zubovo	1984-05-28	56.30	136.20	5_7	field_pieces					6	18	6	120	50	0	170	2392	541	1851	0	0	0	0	1000	673	327	0	0	0	0	2000	746	1254	0	0	0	0	241	0	241					16	0	0	0	yermakov_oe
Zubovo	1984-05-29	56.10	137.52	6_7					singles_small_groups	6	18	6	72	48	0	120	2512	589	1923	0	0	0	0	1000	673	327	0	0	0	0	2000	746	1254	0	0	0	0	241	0	241					17	0	0	0	yermakov_oe
Zubovo	1984-05-30	56.37	138.32	5_6	small_large_floes					6	18	6	27	32	0	59	2571	648	1923	0	0	0	0	1000	673	327	0	0	0	0	2000	746	1254	0	0	0	0	241	0	241			1271	580	0	0	0	0	yermakov_oe
Zubovo	1984-05-31	56.18	138.15	6_7	field_pieces				singles	6	18	6	41	15	0	56	2627	663	1964	0	0	0	0	1000	673	327	0	0	0	0	2000	746	1254	0	0	0	0	241	0	241					5	0	0	0	yermakov_oe
Zubovo	1984-06-02	56.04	140.30	6_7	small_pieces				singles	6	18	6	12	63	0	75	2702	726	1976	43	0	0	43	1043	673	370	0	0	0	0	2000	746	1254	0	0	0	0	241	0	241					6	4	0	0	yermakov_oe
Zubovo	1984-06-03	54.30	139.22	3_7					singles	6	18	6	17	54	0	41	2773	780	1993	0	0	0	0	1043	673	370	0	0	0	0	2000	746	1254	0	0	0	0	241	0	241					6	0	0	0	yermakov_oe
Zubovo	1984-06-05	54.52	139.02	6_7					singles	6	18	6	24	73	0	97	2870	853	2017	0	0	0	0	1043	673	370	0	0	0	0	2000	746	1254	0	0	0	0	241	0	241					9	0	0	0	yermakov_oe
Zubovo	1984-06-06	54.30	139.22	6_7	field_pieces					6	18	6	30	10	0	140	3010	963	2047	0	0	0	0	1043	673	370	0	0	0	0	2000	746	1254	0	0	0	0	241	0	241					18	0	0	0	yermakov_oe
Zubovo	1984-06-07	54.17	140.00	6_7	polynias				singles_small_groups	6	18	6	28	85	0	113	3123	1048	2075	0	0	0	0	1043	673	370	0	0	0	0	2000	746	1254	0	0	0	0	241	0	241					12	0	0	0	yermakov_oe
Zubovo	1984-06-08	54.20	140.10	6_7					satisfactory	6	18	6	27	52	0	79	3202	1100	2102	0	0	0	0	1043	673	370	0	0	0	0	2000	746	1254	0	0	0	0	241	0	241					8	0	0	0	yermakov_oe
Zubovo	1984-06-09	54.10	140.03	6_7					satisfactory	6	18	6	0	95	0	95	3297	1195	2102	0	0	0	0	1043	673	370	0	0	0	0	2000	746	1254	0	0	0	0	241	0	241					10	0	0	0	yermakov_oe
Zubovo	1984-06-10	54.07	140.15	5_7					singles	6	18	6	0	63	0	63	3360	1258	2102	0	0	0	0	1043	673	370	0	0	0	0	2000	746	1254	0	0	0	0	241	0	241			1405	628	6	0	0	0	yermakov_oe
Zubovo	1984-06-11	54.14	140.25	5_6					singles_small_groups	6	18	6	72	54	0	126	3486	1312	2174	25	30	0	55	1098	677	421	0	0	0	0	2000	746	1254	0	0	0	0	241	0	241					12	5	0	0	yermakov_oe
Zubovo	1984-06-12	54.26	139.30	5_6					satisfactory	6	18	6	58	49	0	107	3593	1361	2232	29	17	0	46	1144	694	450	0	0	0	0	2000	746	1254	23	0	0	23	264	0	264					10	4	0	4	yermakov_oe
Zubovo	1984-06-13	54.55	139.20	5_6	polynias				singles_small_groups	6	18	6	121	65	0	186	3779	1426	2353	0	0	0	0	1144	694	450	0	0	0	0	2000	746	1254	16	0	0	16	280	0	280					17	0	0	1	yermakov_oe
Zubovo	1984-06-14	54.45	139.30	5_6					singles	6	18	6	48	52	0	100	3879	1478	2401	0	0	0	0	1144	694	450	0	0	0	0	2000	746	1254	27	0	0	27	307	0	307					10	0	0	2	yermakov_oe
Zubovo	1984-06-15	54.08	140.16	5_6	small_pieces				singles	6	18	6	63	39	0	102	3981	1517	2464	0	0	0	0	1144	694	450	0	0	0	0	2000	746	1254	0	0	0	0	307	0	307					10	0	0	0	yermakov_oe
Zubovo	1984-06-16	53.50	140.47	5_6					singles_small_groups	6	18	6	85	38	0	123	4104	1555	2549	0	0	0	0	1144	694	450	0	0	0	0	2000	746	1254	0	0	0	0	307	0	307					18	0	0	0	yermakov_oe
Zubovo	1984-06-17	54.02	140.32	5_6	field_pieces					6	18	6	52	49	0	101	4205	1604	2601	0	0	0	0	1144	694	450	0	0	0	0	2000	746	1254	0	0	0	0	307	0	307					16	0	0	0	yermakov_oe
Zubovo	1984-06-18	54.20	140.00	6_7	field_pieces					6	18	6	19	115	0	134	4339	1719	2620	0	0	0	0	1144	694	450	0	0	0	0	2000	746	1254	0	0	0	0	307	0	307					22	0	0	0	yermakov_oe
Zubovo	1984-06-20	54.28	139.20	5_6	small_pieces				satisfactory	6	18	6	0	92	0	92	4431	1811	2620	0	0	0	0	1144	694	450	0	0	0	0	2000	746	1254	0	0	0	0	307	0	307			1639	731	9	0	0	0	yermakov_oe
Zubovo	1984-06-21	54.57	138.30	5_6						6	18	6	58	20	0	78	4509	1861	2648	0	0	0	0	1144	694	450	0	0	0	0	2000	746	1254	26	0	0	26	333	0	333					17	0	0	2	yermakov_oe
Zubovo	1984-06-22	54.40	138.53	5_6	field_pieces					6	18	6	90	0	0	90	4599	1921	2678	0	0	0	0	1144	694	450	0	0	0	0	2000	746	1254	17	0	0	17	382	0	382					19	0	0	13	yermakov_oe
Zubovo	1984-06-23	54.37	139.20	4_7	field_pieces					6	18	6	83	0	0	83	4682	1971	2711	0	0	0	0	1144	694	450	0	0	0	0	2000	746	1254	15	0	0	15	397	0	397					18	0	0	4	yermakov_oe
Zubovo	1984-06-24	55.20	137.46	4_6	large_pieces					6	18	6	35	24	0	59	4741	2010	2731	0	0	0	0	1144	694	450	0	0	0	0	2000	746	1254	18	0	0	18	415	0	415					6	0	0	6	yermakov_oe
Zubovo	1984-06-25	55.14	136.27	4_5	small_large_floes					6	18	6	54	35	0	89	4830	2045	2785	0	0	0	0	1144	694	450	0	0	0	0	2000	746	1254	0	0	0	0	415	0	415					9	0	0	6	yermakov_oe
Zubovo	1984-06-26	54.55	136.22	4_5	small_large_floes					6	18	6	85	0	0	85	4915	2130	2785	0	0	0	0	1144	694	450	0	0	0	0	2000	746	1254	0	0	0	0	415	0	415					18	0	0	0	yermakov_oe
Zubovo	1984-06-27	55.12	136.32	4_5	small_large_floes					6	18	6	65	0	0	65	4980	2195	2785	5	5	0	10	1154	699	455	0	0	0	0	2000	746	1254	0	0	0	0	415	0	415					6	0	0	0	yermakov_oe
Zubovo	1984-06-28	54.50	136.04	4_5	small_large_floes					6	18	6	120	0	0	120	5100	2315	2785	0	0	0	0	1154	699	455	0	0	0	0	2000	746	1254	0	0	0	0	415	0	415					19	0	0	0	yermakov_oe
Zubovo	1984-07-01	53.87	138.17	5_6	small_large_floes					6	18	6	0	0	0	0	5100	2315	2785	26	0	0	26	1180	725	455	0	0	0	0	2000	746	1254	10	0	0	10	425	0	425					0	7	0	4	yermakov_oe
Zubovo	1984-07-02	53.56	138.02	5_6	small_large_floes					6	18	6	0	0	0	0	5100	2315	2785	20	0	0	20	1200	745	455	0	0	0	0	2000	746	1254	0	0	0	0	425	0	425			1850	823	0	4	0	0	yermakov_oe
Zverevo	1984-04-24	57.56	153.39	3_5	small_pieces					7	21	7	0	0	0	0	0	0	0	5	11	15	31	31	11	20	36	2	15	53	53	2	51	0	0	0	0	0	0	0									dunyushkin_sp
Zverevo	1984-04-25	58.17	154.44	4_6	small_pieces					7	21	7	0	0	0	0	0	0	0	15	23	16	54	85	34	51	13	0	5	18	71	2	69	0	0	0	0	0	0	0									dunyushkin_sp
Zverevo	1984-04-26	58.31	155.46	4_6	small_pieces					7	21	7	0	0	0	0	0	0	0	28	61	7	96	181	95	86	15	0	0	15	86	2	84	0	0	0	0	0	0	0									dunyushkin_sp
Zverevo	1984-04-27	58.42	156.07	4_6	small_pieces					7	21	7	0	0	0	0	0	0	0	15	29	8	52	233	124	109	2	0	0	2	88	2	86	0	0	0	0	0	0	0									dunyushkin_sp
Zverevo	1984-04-28	58.23	158.43	4_6	small_pieces					7	21	7	14	45	11	70	70	45	25	4	4	0	8	241	128	113	0	0	0	0	88	2	86	60	5	0	65	65	5	60									dunyushkin_sp
Zverevo	1984-04-29	58.15	158.23	4_7	small_pieces					7	21	7	125	7	3	135	205	52	153	0	1	0	1	242	129	113	0	0	0	0	88	2	86	35	0	0	35	100	5	95									dunyushkin_sp
Zverevo	1984-04-30	59.08	155.58	4_6	small_pieces					7	21	7	73	52	0	125	330	104	226	0	0	0	0	242	129	113	0	0	0	0	88	2	86	0	0	0	0	100	5	95			160	78					dunyushkin_sp
Zverevo	1984-05-01	57.14	149.48	3_5	small_pieces					7	21	7	0	0	0	0	330	104	226	106	160	0	266	508	289	219	63	32	0	95	183	34	149	0	0	0	0	100	5	95									dunyushkin_sp
Zverevo	1984-05-02	57.14	149.32	3_5	small_pieces					7	21	7	0	0	0	0	330	104	226	21	127	0	148	656	416	240	26	11	0	37	220	45	175	0	0	0	0	100	5	95									dunyushkin_sp
Zverevo	1984-05-03	57.07	150.38	3_6	small_pieces					7	21	7	0	0	0	0	330	104	226	86	165	6	257	915	581	334	42	34	6	82	302	79	223	0	0	0	0	100	5	95									dunyushkin_sp
Zverevo	1984-05-05	57.40	150.25	3_6	small_pieces					7	21	7	0	0	0	0	330	104	226	59	229	0	288	1203	810	393	62	38	0	100	402	117	285	0	0	0	0	100	5	95									dunyushkin_sp
Zverevo	1984-05-06	57.42	150.45	3_6	small_pieces					7	21	7	0	0	0	0	330	104	226	74	155	15	244	1447	965	482	50	32	5	87	489	149	340	0	0	0	0	100	5	95									dunyushkin_sp
Zverevo	1984-05-08	58.13	150.20	3_6	small_pieces					7	21	7	0	0	0	0	330	104	226	47	125	0	172	1619	1090	529	160	78	0	238	727	227	500	0	0	0	0	100	5	95									dunyushkin_sp
Zverevo	1984-05-09	58.15	150.05	3_5	small_pieces					7	21	7	0	0	0	0	330	104	226	61	150	0	211	1830	1240	590	96	56	0	152	879	283	596	0	0	0	0	100	5	95									dunyushkin_sp
Zverevo	1984-05-10	58.26	149.45	3_6	small_pieces					7	21	7	79	121	0	200	530	225	305	0	0	0	0	1830	1240	590	60	107	0	167	1046	390	656	62	4	0	66	166	9	157			530	220					dunyushkin_sp
Zverevo	1984-05-11	58.32	149.42	2_3	small_pieces					7	21	7	0	77	0	77	607	302	305	0	0	0	0	1830	1240	590	45	51	0	96	1142	441	701	33	5	0	38	204	14	190									dunyushkin_sp
Zverevo	1984-05-13	55.53	141.48	4_7	small_pieces					5	15	5	61	63	0	124	731	365	366	0	0	0	0	1830	1240	590	18	0	0	18	1160	441	719	0	0	0	0	204	14	190									dunyushkin_sp
Zverevo	1984-05-14	54.42	142.25	5_7	large_pieces					7	21	7	0	21	0	21	752	386	366	0	0	0	0	1830	1240	590	295	55	0	350	1510	496	1014	0	0	0	0	204	14	190									dunyushkin_sp
Zverevo	1984-05-15	54.30	142.35	5_7	large_pieces					7	21	7	0	0	0	0	752	386	366	0	0	0	0	1830	1240	590	242	44	0	286	1796	540	1256	0	0	0	0	204	14	190									dunyushkin_sp
Zverevo	1984-05-16	54.26	142.45	5_7	large_pieces					7	21	7	0	0	0	0	752	386	366	0	0	0	0	1830	1240	590	344	32	0	376	2172	572	1600	0	0	0	0	204	14	190									dunyushkin_sp
Zverevo	1984-05-17	54.42	141.45	5_7	large_pieces					7	21	7	0	0	0	0	752	386	366	0	0	0	0	1830	1240	590	204	15	0	219	2391	587	1804	0	0	0	0	204	14	190									dunyushkin_sp
Zverevo	1984-05-20	54.56	141.58	4_7	large_pieces					7	21	7	0	0	0	0	752	386	366	0	0	0	0	1830	1240	590	241	28	0	269	2660	615	2045	0	0	0	0	204	14	190			1200	500					dunyushkin_sp
Zverevo	1984-05-21	57.15	139.45	3_5	small_pieces					7	21	7	0	64	0	64	816	450	366	0	0	0	0	1830	1240	590	0	0	0	0	2660	615	2045	60	7	0	67	271	21	250									dunyushkin_sp
Zverevo	1984-05-22	57.10	139.46	3_5	small_pieces					7	21	7	0	425	0	425	1241	875	366	0	0	0	0	1830	1240	590	0	0	0	0	2660	615	2045	18	16	0	34	305	37	268									dunyushkin_sp
Zverevo	1984-05-23	57.05	139.46	5__7	small_pieces					7	21	7	0	94	0	94	1335	969	366	0	0	0	0	1830	1240	590	0	0	0	0	2660	615	2045	5	1	0	6	311	38	273									dunyushkin_sp
Zverevo	1984-05-25	57.02	139.42	5_6	large_pieces					7	21	7	0	119	0	119	1454	1088	366	0	0	0	0	1830	1240	590	0	0	0	0	2660	615	2045	3	2	0	5	316	40	276									dunyushkin_sp
Zverevo	1984-05-26	57.00	139.32	5_6	large_pieces					6	18	6	0	121	0	121	1575	1209	366	0	0	0	0	1830	1240	590	0	0	0	0	2660	615	2045	4	1	0	5	321	41	280									dunyushkin_sp
Zverevo	1984-05-27	57.02	139.30	4_6	large_pieces					7	21	7	0	46	0	46	1621	1255	366	0	0	0	0	1830	1240	590	0	0	0	0	2660	615	2045	0	2	0	2	323	43	280									dunyushkin_sp
Zverevo	1984-05-31	56.35	138.50	3_6	large_pieces					7	21	7	0	276	0	276	1897	1531	366	0	0	0	0	1830	1240	590	0	0	0	0	2660	615	2045	42	1	0	43	366	44	322			1450	650					dunyushkin_sp
Zverevo	1984-06-01	56.32	138.55	3_6	large_pieces					6	18	6	0	127	0	127	2024	1658	366	0	0	0	0	1830	1240	590	0	0	0	0	2660	615	2045	3	3	0	6	372	47	325									dunyushkin_sp
Zverevo	1984-06-02	56.15	138.45	3_6	large_pieces					6	18	6	0	26	0	26	2050	1684	366	0	0	0	0	1830	1240	590	0	0	0	0	2660	615	2045	1	0	0	1	373	47	326									dunyushkin_sp
Zverevo	1984-06-03	56.05	138.35	4_6	large_pieces					6	18	6	10	20	0	30	2080	1714	366	0	0	0	0	1830	1240	590	0	0	0	0	2660	615	2045	0	0	0	0	373	47	326									dunyushkin_sp
Zverevo	1984-06-04	56.00	138.50	3_6	large_pieces					6	18	6	36	65	0	101	2181	1815	366	0	0	0	0	1830	1240	590	0	0	0	0	2660	615	2045	3	6	0	9	382	53	329									dunyushkin_sp
Zverevo	1984-06-05	55.45	132.30	3_5	large_pieces					6	18	6	47	61	0	108	2289	1923	366	0	0	0	0	1830	1240	590	0	0	0	0	2660	615	2045	8	0	0	8	390	53	337									dunyushkin_sp
Zverevo	1984-06-06	55.35	138.10	3_6	large_pieces					7	21	7	32	100	0	132	2421	2055	366	0	0	0	0	1830	1240	590	0	0	0	0	2660	615	2045	1	0	0	1	391	53	338									dunyushkin_sp
Zverevo	1984-06-08	55.28	138.15	4_7	large_pieces					7	21	7	15	40	0	55	2476	2110	366	0	0	0	0	1830	1240	590	0	0	0	0	2660	615	2045	3	1	0	4	395	54	341									dunyushkin_sp
Zverevo	1984-06-09	54.30	142.20	3_8	large_pieces					6	18	6	150	22	0	172	2648	2282	366	0	0	0	0	1830	1240	590	0	0	0	0	2660	615	2045	52	0	0	52	447	54	393									dunyushkin_sp
Zverevo	1984-06-10	54.30	142.15	3_5	large_pieces					7	21	7	103	174	0	277	2925	2559	366	0	0	0	0	1830	1240	590	0	0	0	0	2660	615	2045	5	0	0	5	452	54	398			1500	680					dunyushkin_sp
Zverevo	1984-06-11	54.32	142.37	2_4	large_pieces					7	21	7	98	102	0	200	3125	2759	366	0	0	0	0	1830	1240	590	0	0	0	0	2660	615	2045	3	0	0	3	445	54	401									dunyushkin_sp
Zverevo	1984-06-12	55.34	137.10	3_7	small_pieces					7	21	7	195	36	0	231	3356	2949	407	0	0	0	0	1830	1240	590	0	0	0	0	2660	615	2045	35	0	0	35	490	54	436									dunyushkin_sp
Zverevo	1984-06-13	55.30	137.15	3_7	small_pieces					7	21	7	133	68	0	201	3557	3119	438	0	0	0	0	1830	1240	590	0	0	0	0	2660	615	2045	0	0	0	0	490	54	436									dunyushkin_sp
Zverevo	1984-06-15	54.10	140.35	5_6	small_pieces					6	18	6	0	0	0	0	3557	3119	438	0	0	0	0	1830	1240	590	0	0	0	0	2660	615	2045	76	0	0	76	566	54	512									dunyushkin_sp
Zverevo	1984-06-16	54.15	140.30	5_6	small_pieces					6	18	6	0	0	0	0	3557	3119	438	0	0	0	0	1830	1240	590	0	0	0	0	2660	615	2045	56	10	0	66	632	64	568									dunyushkin_sp
Zverevo	1984-06-17	54.08	140.42	4_6	small_pieces					6	18	6	0	0	0	0	3557	3119	438	0	0	0	0	1830	1240	590	0	0	0	0	2660	615	2045	57	0	0	57	689	64	625									dunyushkin_sp
Zverevo	1984-06-18	54.08	140.37	3_6	small_pieces					6	18	6	0	0	0	0	3557	3119	438	0	0	0	0	1830	1240	590	0	0	0	0	2660	615	2045	44	3	0	47	736	67	669									dunyushkin_sp
Zverevo	1984-06-20	55.32	137.35	3_7	small_pieces					6	18	6	193	0	0	193	3770	3219	531	0	0	0	0	1830	1240	590	0	0	0	0	2660	615	2045	0	0	0	0	736	67	669			1640	830					dunyushkin_sp
Zverevo	1984-06-21	55.15	138.00	3_7	small_pieces					6	18	6	127	0	0	127	3897	3294	603	0	0	0	0	1830	1240	590	0	0	0	0	2660	615	2045	8	0	0	8	744	67	677									dunyushkin_sp
Zverevo	1984-06-22	55.18	138.10	3_7	small_pieces					6	18	6	157	0	0	157	4054	3396	658	0	0	0	0	1830	1240	590	0	0	0	0	2660	615	2045	0	0	0	0	744	67	677									dunyushkin_sp
Zverevo	1984-06-25	54.05	140.45	4_7	small_pieces					6	18	6	0	0	0	0	4054	3396	658	0	0	0	0	1830	1240	590	0	0	0	0	2660	615	2045	59	9	0	68	812	76	736									dunyushkin_sp
Zverevo	1984-06-26	54.10	140.42	3_7	small_pieces					6	18	6	0	0	0	0	4054	3396	658	0	0	0	0	1830	1240	590	0	0	0	0	2660	615	2045	46	0	0	46	858	76	782									dunyushkin_sp
Zverevo	1984-06-28	54.10	140.40	3_7	small_pieces					6	18	6	0	0	0	0	4054	3396	658	0	0	0	0	1830	1240	590	0	0	0	0	2660	615	2045	42	0	0	42	900	76	824									dunyushkin_sp
Zverevo	1984-06-30	54.12	140.40	3_7	small_pieces					6	18	6	0	0	0	0	4054	3396	658	0	0	0	0	1830	1240	590	0	0	0	0	2660	615	2045	30	0	0	30	930	78	852			1765	860					dunyushkin_sp
Zarechie	1983-05-20	58.50	147.30	3_4	small_pieces_tails					6	18		0	0	0	0	0	0	0	4	6	0	10	10	8	2	90	22	0	112	112	24	88	0	1	0	1	1	1	0					0	4	20	0	somov_ag
Zarechie	1983-05-21	58.45	145.50	3_4	small_pieces_tails					6	18		0	0	0	0	0	0	0	5	4	0	9	19	16	3	139	50	0	189	301	74	227	1	1	0	2	3	2	1					0	3	20	0	somov_ag
Zarechie	1983-05-22	58.50	145.30	3_4	small_pieces_tails					6	18		0	0	0	0	0	0	0	10	12	0	22	41	28	13	116	30	0	146	447	102	345	2	1	0	3	6	2	4					0	3	15	0	somov_ag
Zarechie	1983-05-23	58.25	152.30	2	small_pieces_tails					6	18		160	70	0	230	230	158	72	0	0	0	0	41	28	13	0	0	0	0	447	102	345	0	0	0	0	6	2	4					12	0	0	0	somov_ag
Zarechie	1983-05-25	55.55	142.10	5_6	large_pieces					6	18		2	3	0	5	235	161	74	19	11	0	30	71	39	32	77	19	0	96	543	121	422	0	0	0	0	6	2	4					4	5	6	0	somov_ag
Zarechie	1983-05-26	55.57	142.10	6_7	large_pieces_defuzed					6	18		1	1	0	2	237	162	75	14	4	0	18	89	48	41	67	58	0	125	668	179	489	0	0	0	0	6	2	4					0	1	3	0	somov_ag
Zarechie	1983-05-27	55.55	141.45	6_7	small_large_pieces_difuzed					6	18		0	0	0	0	237	162	74	7	4	0	11	100	54	46	0	58	0	82	750	239	511	0	0	0	0	6	2	4					0	1	4	0	somov_ag
Zarechie	1983-05-28	56.32	139.10	6_7	small_large_pieces_difuzed					6	18		0	17	0	17	254	179	75	19	20	0	39	139	93	46	0	0	0	0	750	239	511	0	0	0	0	6	2	4					1	1	0	0	somov_ag
Zarechie	1983-05-29	56.39	138.49	7_8	large_pieces					6	18		84	50	0	134	388	22	166	2	2	0	4	143	95	48	33	5	0	38	788	241	547	4	2	0	6	12	4	8					3	0	1	0	somov_ag
Zarechie	1983-05-30	57.00	139.26	6_7	large_pieces_defuzed					5	15		40	62	0	102	490	284	206	18	0	0	18	161	95	66	24	0	0	24	812	241	571	1	0	0	1	13	4	9					5	2	1	0	somov_ag
Zarechie	1983-05-31	57.00	139.00	6_7	small_pieces					5	15		157	190	0	347	837	474	363	8	0	0	8	169	95	74	4	0	0	4	816	241	575	1	0	0	1	14	4	10					12	1	0	0	somov_ag
Zarechie	1983-06-01	57.00	139.00	6_7	large_pieces					6	18		198	395	0	593	1430	869	561	53	0	0	53	222	95	127	1	0	0	1	817	241	576	2	0	0	2	16	4	12					23	1	0	0	somov_ag
Zarechie	1983-06-02	56.50	138.50	6_7	large_pieces					6	18		0	0	0	0	1430	869	561	8	0	0	8	230	95	135	2	0	0	2	819	241	578	14	0	0	14	30	4	26					0	0	0	2	somov_ag
Zarechie	1983-06-03	56.50	138.48	6_7	large_pieces					6	18		0	0	0	0	1430	869	561	7	0	0	7	237	95	142	17	0	0	17	836	241	595	0	0	0	0	30	4	26					0	0	1	0	somov_ag
Zarechie	1983-06-05	55.28	142.53	5_6	large_pieces					6	18		0	0	0	0	1430	869	561	0	0	0	0	237	95	142	0	0	0	0	836	241	595	51	0	0	51	81	4	77					0	0	0	3	somov_ag
Zarechie	1983-06-06	55.55	142.04	5_6	large_pieces					6	18		0	0	0	0	1430	869	561	0	2	0	2	239	97	142	60	0	0	60	896	243	653	0	0	0	0	81	4	77									somov_ag
Zarechie	1983-06-07	55.30	142.00	6_7	large_pieces					6	18		0	0	0	0	1430	869	561	0	4	0	4	243	101	142	115	19	0	134	1030	262	768	0	0	0	0	81	4	77									somov_ag
Zarechie	1983-06-08	55.30	142.50	5_6	large_pieces					6	18		0	0	0	0	1430	869	561	0	2	0	2	245	103	142	61	13	0	74	1104	275	829	0	0	0	0	81	4	77									somov_ag
Zarechie	1983-06-10	55.50	140.09	5_6	large_pieces					6	18		0	0	0	0	1430	869	561	0	6	0	6	251	107	144	13	22	0	35	1139	297	842	0	0	0	0	81	4	77									somov_ag
Zarechie	1983-06-11	55.28	139.40	5	large_pieces					6	18		0	0	0	0	1430	869	561	31	0	0	31	282	138	144	153	0	0	153	1292	297	995	0	0	0	0	81	4	77					0	6	4	0	somov_ag
Zarechie	1983-06-12	55.20	140.57	5	large_pieces					6	18		0	0	0	0	1430	869	561	0	0	0	0	282	192	90	40	0	0	40	1332	297	1035	0	0	0	0	81	4	77					0	0	1	0	somov_ag
Zarechie	1983-06-13	55.35	140.00	4	large_pieces					6	18		0	0	0	0	1430	869	561	0	0	0	0	282	192	90	60	0	0	60	1392	297	1095	0	0	0	0	81	4	77					0	0	2	0	somov_ag
Zarechie	1983-06-15	55.30	139.30	5	large_pieces					6	18		305	95	0	400	1830	1255	575	0	0	0	0	282	192	90	0	0	0	0	1392	297	1095	0	0	0	0	81	4	77					14	0	0	0	somov_ag
Zarechie	1983-06-16	55.20	140.10	6	large_pieces					6	18		0	0	0	0	1830	1255	575	0	0	0	0	282	192	90	103	35	0	138	1530	344	1186	4	0	0	4	85	4	81					0	0	5	1	somov_ag
Zarechie	1983-06-17	55.40	140.45	7	large_pieces					6	18		0	0	0	0	1830	1255	575	0	0	0	0	282	223	59	49	4	0	53	1583	348	1235	1	2	0	3	88	6	82					0	0	2	0	somov_ag
Zarechie	1983-06-18	55.15	140.15	5_7	large_pieces					6	18		0	0	0	0	1830	1255	575	7	4	0	11	293	234	59	102	20	0	122	1705	364	1341	0	0	0	0	88	6	82					0	1	3	0	somov_ag
Zarechie	1983-06-19	55.25	142.20	5_7	large_pieces					6	18		0	0	0	0	1830	1255	575	0	0	0	0	293	234	59	65	18	0	83	1788	382	1406	0	0	0	0	88	6	82					0	0	3	0	somov_ag
Zarechie	1983-06-20	55.30	142.00	5_7	large_pieces					6	18		0	0	0	0	1830	1255	575	0	0	0	0	293	234	59	62	26	0	92	1880	408	1472	0	0	0	0	88	6	82			680	250	0	0	2	0	somov_ag
Zykovo	1983-04-21	57.10	149.14	3_4	small_medium_pieces	clear			singles	6	18	6	0	0	0	0	0	0	0	43	0	0	43	43	29	14	18	0	3	21	21	2	19	0	0	0	0	0	0	0			12		0	6	3	0
Zykovo	1983-04-22	57.00	149.30	3_4	medium_ice_pieces_strips	clear			singles	6	18	6	0	0	0	0	0	0	0	24	0	0	24	67	51	16	38	0	3	41	62	9	53	0	0	0	0	0	0	0			25		0	3	5	0
Zykovo	1983-04-23	57.08	149.20	3_4	medium_ice_pieces	clear			singles	6	18	6	0	0	0	0	0	0	0	41	0	0	41	108	76	32	10	0	0	10	72	11	61	0	0	0	0	0	0	0			35		0	6	1	0
Zykovo	1983-04-25	57.45	148.45	3_4		clear			singles	6	18	6	0	0	0	0	0	0	0	28	0	0	28	136	98	38	50	0	0	50	122	17	105	0	0	0	0	0	0	0			51		0	5	6	0
Zykovo	1983-04-26	58.05	150.01	4_5		clear			singles	6	18	6	0	0	0	0	0	0	0	14	0	0	14	150	109	41	11	0	0	11	133	18	115	0	0	0	0	0	0	0			57		0	1	1	0
Zykovo	1983-04-27	57.45	151.20	4_5	small_large_pieces				singles	6	18	6	0	0	0	0	0	0	0	34	0	0	34	184	136	48	21	0	0	21	154	21	133	0	0	0	0	0	0	0			71		0	4	3	0
Zykovo	1983-04-28	57.50	150.50	4_5	medium_ice_pieces				singles	6	18	6	0	0	0	0	0	0	0	32	0	0	32	216	158	58	23	0	0	23	177	25	152	0	0	0	0	0	0	0			84		0	4	3	0
Zykovo	1983-04-29	57.30	150.27	4_5					singles	6	18	6	0	0	0	0	0	0	0	34	36	0	70	286	214	72	65	0	0	65	242	34	208	0	0	0	0	0	0	0			109		0	9	8	0
Zykovo	1983-04-30	57.30	147.12	4_5	small_large_pieces				singles	6	18	6	16	10	0	26	26	10	16	9	7	0	16	302	226	76	21	0	0	21	263	42	221	18	0	0	18	18	0	18			117	42	3	2	1	1
Zykovo	1983-05-02	57.50	148.37	3_4					singles	6	18	6	10	16	0	26	52	26	26	55	81	0	136	438	337	101	91	5	0	96	359	85	274	1	0	0	1	19	0	19			165		3	18	12	0
Zykovo	1983-05-03	57.56	148.58	3_4	small_medium_large_pieces				singles	6	18	6	0	8	0	8	60	34	26	54	75	0	129	567	431	136	15	2	0	17	376	94	282	0	0	0	0	19	0	19			194		0	15	1	0
Zykovo	1983-05-04	57.46	148.57	4_5	small_pieces				singles	6	18	6	2	7	0	9	69	41	28	32	66	0	98	665	509	156	10	3	0	13	389	100	289	0	0	0	0	19	0	19			215		1	11	1	0
Zykovo	1983-05-05	57.46	148.12	5_6	large_pieces				singles	6	18	6	15	0	0	15	84	46	38	32	50	0	82	747	572	175	57	34	0	91	480	152	328	4	0	0	4	23	1	22			257		1	12	14	1
Zykovo	1983-05-06	57.30	147.20	3_4	small_pieces				singles	6	18	6	6	1	0	7	91	47	44	34	53	0	87	834	628	206	39	32	0	71	551	185	366	4	0	0	4	27	1	26			289		12	11	11	1
Zykovo	1983-05-07	57.35	146.45	2_3	small_pieces				singles	6	18	6	12	0	0	12	103	51	52	62	42	0	104	938	680	258	19	27	0	46	597	214	383	4	0	0	4	31	1	30			320		15	15	6	0
Zykovo	1983-05-08	57.40	146.30	3_4	small_pieces				singles	6	18	6	29	20	0	49	152	69	83	77	31	0	108	1046	731	315	12	6	0	18	615	222	393	3	0	0	3	34	1	33			350		6	15	3	0
Zykovo	1983-05-09	57.57	147.11	2_3	small_pieces				singles	6	18	6	33	30	0	63	215	94	121	74	47	0	121	1167	821	346	36	14	0	50	665	248	417	3	0	0	3	37	1	36			390		8	15	7	0
Zykovo	1983-05-10	58.26	148.22	4_5	large_pieces				singles	6	18	6	126	9	0	135	350	103	247	6	16	0	22	1189	837	352	44	4	0	48	713	252	461	47	4	0	51	88	5	83			430		18	3	6	8
Zykovo	1983-05-11	58.20	147.48	4_5	large_pieces				singles	6	18	6	21	0	0	21	371	103	268	19	5	0	24	1213	853	360	93	3	0	96	809	268	541	0	0	0	0	88	5	83			450	260	3	3	12	0
Zykovo	1983-05-16	59.16	148.51	4_5	medium_ice_pieces				singles	6	18	6	66	0	0	66	437	112	325	0	9	0	9	1222	862	360	0	1	0	1	810	269	541	18	2	0	20	108	7	101					9	0	0	3
Zykovo	1983-05-17	59.05	147.15	2_3	small_pieces				singles	6	18	6	70	70	0	140	577	182	395	4	42	0	46	1268	904	364	27	25	0	52	862	294	568	31	22	0	53	161	38	123					18	6	8	21
Zykovo	1983-05-18	58.56	146.22	2_3	small_pieces				singles	6	18	6	126	105	0	231	808	287	521	1	64	0	65	1333	968	365	41	97	0	138	1000	391	609	4	0	0	4	165	38	127			600	280	30	10	18	0
Zykovo	1983-05-19	59.01	146.20	3_4	medium_ice_pieces				singles	6	18	6	0	0	0	0	808	287	521	0	0	0	0	1333	968	365	0	0	0	0	1000	391	609	51	0	0	51	216	38	178					0	0	0	8
Zykovo	1983-05-20	58.26	150.47	3_4	medium_ice_pieces				singles	6	18	6	0	0	0	0	808	287	521	0	0	0	0	1333	968	365	0	0	0	0	1000	391	609	114	0	0	114	330	38	292			710	350	0	0	0	18
Zykovo	1983-05-21	58.47	145.56	3_4	medium_ice_pieces				singles	6	18	6	116	55	0	171	979	342	637	20	30	0	50	1383	998	385	0	0	0	0	1000	391	609	0	0	0	0	330	38	292					27	8	0	0
Zykovo	1983-05-23	57.40	140.15	6_7	large_pieces	cloudy			singles	6	18	6	198	78	0	276	1255	420	835	1	14	0	15	1398	1012	386	0	0	0	0	1000	391	609	0	0	0	0	330	38	292					37	2	0	0
Zykovo	1983-05-24	57.20	139.45	5_6	large_pieces	clear			groups	6	18	6	303	17	0	320	1575	437	1138	0	0	0	0	1398	1012	386	0	0	0	0	1000	391	609	45	0	0	45	375	38	337					45	0	0	8
Zykovo	1983-05-25	56.54	139.45	4_5	large_pieces				singles_groups	6	18	6	39	27	0	66	1641	464	1177	46	46	0	92	1490	1058	432	0	0	0	0	1000	391	609	0	0	0	0	375	38	337			880	435	8	11	0	0
Zykovo	1983-05-26	56.50	139.27	4_5	small_pieces				singles	6	18	6	12	37	0	49	1690	501	1189	4	16	0	20	1510	1074	436	0	0	0	0	1000	391	609	0	0	0	0	375	38	337					6	0	0	0
Zykovo	1983-05-27	57.18	139.36	4_5	large_pieces				singles	6	18	6	200	90	0	290	1980	591	1389	20	40	0	60	1570	1114	456	0	0	0	0	1000	391	609	0	0	0	0	375	38	337					32	8	0	0
Zykovo	1983-05-28	56.23	139.46	4_5	large_pieces				singles	6	18	6	90	30	0	120	2100	621	1479	40	7	0	47	1617	1139	478	0	0	0	0	1000	391	609	55	0	0	55	430	38	392					15	8	0	9
Zykovo	1983-05-29	56.00	141.50	5_6	large_pieces				singles	6	18	6	36	0	0	36	2136	641	1495	0	0	0	0	1617	1139	478	0	0	0	0	1000	391	609	0	0	0	0	430	38	392					5	0	0	0
Zykovo	1983-05-30	54.50	143.35	7_8	large_pieces				singles	6	18	6	0	0	0	0	2136	641	1495	0	0	0	0	1617	1139	478	370	15	0	385	1385	406	979	0	0	0	0	430	38	392					0	0	45	0
Zykovo	1983-05-31	54.53	143.35	6_7	large_pieces	cloudy			singles	6	18	6	0	0	0	0	2136	641	1495	0	0	0	0	1617	1139	478	396	34	0	430	1815	440	1375	0	0	0	0	430	38	392			1114	548	0	0	55	0
Zykovo	1983-06-01	54.51	143.46	6_7	large_pieces				singles	6	18	6	0	0	0	0	2136	641	1495	0	0	0	0	1617	1139	478	350	40	0	390	2205	480	1725	0	0	0	0	430	38	392					0	0	37	0
Zykovo	1983-06-02	56.04	141.42	5_6	large_pieces				singles	6	18	6	0	0	0	0	2136	641	1495	30	35	0	65	1682	1174	508	0	0	0	0	2205	480	1725	0	0	0	0	430	38	392					0	8	0	0
Zykovo	1983-06-03	56.20	140.16	4_5	large_pieces				singles	6	18	6	70	80	0	150	2286	721	1565	8	12	0	20	1702	1186	NA	0	0	0	0	2205	480	1725	0	0	0	0	430	38	392					15	3	0	0
Zykovo	1983-06-04	56.22	138.30	4_5	small_large_pieces				groups	6	18	6	208	90	0	298	2584	811	1773	0	0	0	0	1702	1186	516	0	0	0	0	2205	480	1725	21	4	0	25	455	42	413					35	0	0	3
Zykovo	1983-06-05	56.23	138.18	4_5	large_pieces				groups	6	18	6	155	98	0	253	2837	909	1928	0	0	0	0	1702	1186	516	0	0	0	0	2205	480	1725	29	0	0	29	484	42	442			1260	660	30	0	0	5
Zykovo	1983-06-06	56.20	138.25	5_6	large_pieces				groups	6	18	6	70	50	0	120	2957	959	1998	0	0	0	0	1702	1186	516	0	0	0	0	2205	480	1725	0	0	0	0	484	42	442					18	0	0	0
Zykovo	1983-06-07	56.30	138.30	5_6	large_pieces				groups	6	18	6	97	53	0	150	3107	1012	2095	0	0	0	0	1702	1186	516	0	0	0	0	2205	480	1725	46	0	0	46	530	42	488					21	0	0	8
Zykovo	1983-06-08	56.10	137.52	5_6	large_pieces				groups	6	18	6	100	59	0	159	3266	1071	2195	0	0	0	0	1702	1186	516	0	0	0	0	2205	480	1725	0	0	0	0	530	42	488					22	0	0	0
Zykovo	1983-06-10	54.27	140.23	6_7	large_pieces					6	18	6	0	0	0	0	3266	1071	2195	0	0	0	0	1702	1186	516	40	12	0	52	2257	492	1765	0	0	0	0	530	42	488					0	0	8	0
Zykovo	1983-06-11	54.30	140.18	5_6	large_pieces					6	18	6	20	30	0	50	3316	1101	2215	0	0	0	0	1702	1186	516	0	0	0	0	2257	492	1765	0	0	0	0	530	42	488					8	0	0	0
Zykovo	1983-06-15	54.35	138.55	6_7	large_pieces				groups	6	18	6	310	55	0	365	3681	1346	2335	20	11	0	31	1733	1206	527	0	0	0	0	2257	492	1765	0	0	0	0	530	42	488					55	5	0	0
Zykovo	1983-06-16	54.35	140.00	5_6	large_pieces				groups	6	18	6	105	28	0	133	3814	1446	2368	0	0	0	0	1733	1206	527	0	0	0	0	2257	492	1765	0	0	0	0	530	42	488					18	0	0	0
Zykovo	1983-06-17	53.50	140.30	4_5	large_pieces				singles	6	18	6	20	0	0	20	3834	1466	2368	0	0	0	0	1733	1206	527	0	0	0	0	2257	492	1765	135	0	0	135	665	42	623					3	0	0	18
Zykovo	1983-06-18	54.40	140.05	5_6	large_pieces				singles_groups	6	18	6	80	20	0	100	3934	1546	2388	0	0	0	0	1733	1206	527	0	0	0	0	2257	492	1765	0	0	0	0	665	42	623			1900	1000	13	0	0	0
Zagorskiy	1983-04-22	58.12	153.04	5	large_pieces					7	21	7				0	0	0	0				4	4	3	1				0	0	0	0				0	0	0	0									pankratov_ap
Zagorskiy	1983-04-26	58.21	152.55	5	small_pieces					7	21	7				0	0	0	0				25	29	22	7				11	11	0	11				0	0	0	0									pankratov_ap
Zagorskiy	1983-04-27	58.07	153.03	5	small_pieces					7	21	7				0	0	0	0				12	41	22	19				5	16	0	16				62	62	4	58									pankratov_ap
Zagorskiy	1983-04-28	58.58	150.56	5	small_pieces					7	21	7				0	0	0	0				0	41	22	19				0	16	0	16				42	104	7	97									pankratov_ap
Zagorskiy	1983-04-29	59.25	150.37	7	large_pieces					7	21	7				0	0	0	0				5	47	26	21				0	16	0	16				6	110	7	103									pankratov_ap
Zagorskiy	1983-05-02	58.09	148.50	5	small_pieces					7	21	7				21	21	7	14				82	129	102	27				80	96	18	78				11	121	8	113									pankratov_ap
Zagorskiy	1983-05-03	58.02	148.59	5	flat					7	21	7				21	42	20	22				190	319	249	70				62	158	56	102				0	121	8	113									pankratov_ap
Zagorskiy	1983-05-04	57.55	148.21	3	small_pieces					7	21	7				14	56	34	22				205	524	434	90				106	264	128	136				3	124	8	116									pankratov_ap
Zagorskiy	1983-05-05	57.23	148.14	5	small_pieces					7	21	7				4	60	37	23				106	630	531	99				56	320	162	158				0	124	8	116									pankratov_ap
Zagorskiy	1983-05-06	57.18	147.41	5	small_pieces					7	21	7				3	63	38	25				16	646	547	99				19	339	172	167				1	125	9	116									pankratov_ap
Zagorskiy	1983-05-07	58.40	150.11	7	large_pieces					7	21	7				34	97	43	54				25	671	568	103				51	390	172	218				17	142	9	133									pankratov_ap
Zagorskiy	1983-05-08	58.39	149.53	5	small_pieces					7	21	7				26	123	60	63				162	833	718	115				37	427	174	253				7	149	10	139									pankratov_ap
Zagorskiy	1983-05-09	58.25	148.59	5	small_pieces					7	21	7				49	172	88	84				155	988	847	141				69	496	189	307				37	186	20	166									pankratov_ap
Zagorskiy	1983-05-10	58.24	148.20	5	small_pieces					7	21	7				202	374	132	242				144	1132	974	158				104	600	229	371				18	204	25	179									pankratov_ap
Zagorskiy	1983-05-11	59.19	149.52	5	small_pieces					7	21	7				81	455	143	312				25	1157	997	160				30	630	233	397				50	254	26	228									pankratov_ap
Zagorskiy	1983-05-16	58.44	151.33	3	small_pieces					7	21	7				0	455	143	312				0	1157	997	160				0	630	233	397				38	292	26	266									pankratov_ap
Zagorskiy	1983-05-17	57.20	143.41	2	small_pieces					6	18	6				8	463	150	313				29	1186	1023	163				27	657	258	399				1	293	27	266									pankratov_ap
Zagorskiy	1983-05-18	57.15	141.31	4	small_pieces					7	21	7				39	502	167	335				53	1239	1073	166				47	704	290	414				1	294	28	266									pankratov_ap
Zagorskiy	1983-05-19	57.43	140.16	6	small_pieces					7	21	7				332	834	249	585				72	1311	1142	169				11	715	300	415				36	330	32	298									pankratov_ap
Zagorskiy	1983-05-20	57.09	140.32	5	small_pieces					7	21	7				69	903	305	598				22	1333	1164	169				100	815	397	418				0	330	32	298									pankratov_ap
Zagorskiy	1983-05-21	57.36	140.10	5	small_pieces					7	21	7				259	1162	433	729				65	1398	1199	199				11	826	408	418				0	330	32	298									pankratov_ap
Zagorskiy	1983-05-23	57.42	140.15	5	small_pieces					7	21	7				92	1254	475	779				132	1530	1307	223				7	833	415	418				0	330	32	298									pankratov_ap
Zagorskiy	1983-05-24	57.05	140.20	5	small_pieces					7	21	7				150	1404	543	861				148	1678	1336	342				10	843	421	422				19	349	42	307									pankratov_ap
Zagorskiy	1983-05-25	57.15	139.28	6	small_pieces					6	18	6				150	1554	632	922				18	1696	1354	342				0	843	421	422				53	402	45	357									pankratov_ap
Zagorskiy	1983-05-26	55.50	142.30	5	hammocked_ice_fields					6	18	6				5	1559	633	926				0	1696	1354	342				59	902	442	460				0	402	45	357									pankratov_ap
Zagorskiy	1983-05-27	55.42	142.08	5	hammocked_ice_fields					3	9	3				0	1559	633	926				2	1698	1355	343				25	927	447	480				0	402	45	357									pankratov_ap
Zagorskiy	1983-05-28	55.38	142.42	5	large_pieces					7	21	7				6	1565	638	927				1	1699	1356	343				73	1000	459	541				0	402	45	357									pankratov_ap
Zagorskiy	1983-05-29	54.50	142.30	5	fields					6	18	6				0	1565	638	927				3	1702	1359	343				183	1183	511	672				0	402	45	357									pankratov_ap
Zagorskiy	1983-05-30	54.44	143.12	5	large_pieces					7	21	7				4	1569	639	930				0	1702	1359	343				339	1522	617	905				0	402	45	357									pankratov_ap
Zagorskiy	1983-05-31	54.39	142.20	4	field_pieces					7	21	7				11	1580	644	936				5	1707	1363	344				129	1651	664	987				63	465	47	418									pankratov_ap
Zagorskiy	1983-06-02	56.54	139.18	5	small_pieces					7	21	7				228	1808	796	1012				4	1711	1367	344				0	1651	664	987				0	465	47	418									pankratov_ap
Zagorskiy	1983-06-03	56.35	138.13	5	small_pieces					7	21	7				534	2342	1191	1151				0	1711	1367	344				0	1651	664	987				28	493	51	442									pankratov_ap
Zagorskiy	1983-06-05	56.33	138.12	5	small_pieces					7	21	7				393	2735	1521	1214				0	1711	1367	344				0	1651	664	987				42	535	60	475									pankratov_ap
Zagorskiy	1983-06-06	56.30	138.27	5	small_pieces					7	21	7				366	3101	1856	1245				3	1714	1370	344				0	1651	664	987				11	546	62	484									pankratov_ap
Zagorskiy	1983-06-07	56.42	138.27	5	small_pieces					7	21	7				181	3282	2001	1281				0	1714	1370	344				0	1651	664	987				1	547	62	485									pankratov_ap
Zagorskiy	1983-06-09	54.45	142.20	6	large_pieces					7	21	7				92	3374	2065	1309				2	1716	1372	344				126	1777	668	1109				49	596	74	522									pankratov_ap
Zagorskiy	1983-06-10	54.27	142.34	4	large_pieces					6	18	6				106	3480	2155	1325				0	1716	1372	344				33	1810	668	1142				11	607	76	531									pankratov_ap
Zagorskiy	1983-06-11	54.46	141.25	5	large_pieces					6	18	6				64	3544	2205	1339				0	1716	1372	344				95	1905	678	1227				1	608	77	531									pankratov_ap
Zagorskiy	1983-06-13	55.55	137.30	7	small_pieces					7	21	7				0	3544	2205	1339				9	1725	1381	344				0	1905	678	1227				0	608	77	531									pankratov_ap
Zagorskiy	1983-06-16	54.58	139.10	5	small_pieces					6	18	6				0	3544	2205	1339				8	1733	1389	344				17	1922	689	1233				1	609	78	531									pankratov_ap
Zagorskiy	1983-06-17	56.15	140.15	5	small_pieces					7	21	7				269	3813	2455	1358				32	1765	1389	376				0	1922	689	1233				17	626	86	540									pankratov_ap
Zagorskiy	1983-06-18	54.25	141.10	5	small_pieces					7	21	7				120	3933	2561	1372				34	1799	1389	410				1	1923	689	1234				6	632	92	540									pankratov_ap
Zagorskiy	1983-06-19	53.54	140.28	5	small_pieces					6	18	6				0	3933	2561	1372				4	1803	1389	414				0	1923	689	1234				28	660	92	568			1730	820					pankratov_ap
Zverevo	1983-04-20	56.42	147.19	4_6	small_pieces					6	18	6	5	0	6	11	11	0	11	8	9	10	27	27	9	18	10	1	10	21	21	1	20	0	0	0	0	0	0	0									rezvanov_gm
Zverevo	1983-04-21	57.00	148.49	5_7	small_pieces					6	18	6	20	0	20	40	51	0	51	0	0	0	0	27	9	18	0	0	0	0	21	1	20	0	0	0	0	0	0	0									rezvanov_gm
Zverevo	1983-04-22	57.14	149.22	4_6	small_pieces					6	18	6	6	0	10	16	67	0	67	4	11	10	25	52	20	32	20	0	21	41	62	1	61	0	0	0	0	0	0	0									rezvanov_gm
Zverevo	1983-04-25	58.02	147.59	6_7	small_pieces					5	15	5	32	7	8	47	114	7	107	4	0	5	9	61	20	41	115	6	61	182	244	7	237	0	0	0	0	0	0	0									rezvanov_gm
Zverevo	1983-04-26	57.18	148.54	5_6	small_pieces					6	18	6	2	8	6	16	130	15	115	34	12	10	56	117	42	75	32	0	0	32	276	7	269	0	0	0	0	0	0	0									rezvanov_gm
Zverevo	1983-04-27	58.04	151.38	4_6	small_pieces					6	18	6	0	0	0	0	130	15	115	19	11	7	37	154	53	101	0	0	0	0	276	7	269	25	0	0	25	25	0	25									rezvanov_gm
Zverevo	1983-04-28	58.37	151.25	4_5	small_pieces					6	18	6	0	0	0	0	130	15	115	47	13	3	63	217	66	151	0	0	0	0	276	7	269	42	0	0	42	67	1	66									rezvanov_gm
Zverevo	1983-04-29	58.18	153.03	4_5	small_pieces								0	0	0	0	130	15	115	42	16	5	63	280	92	188	0	0	0	0	276	7	269	16	0	0	16	83	0	83									rezvanov_gm
Zverevo	1983-04-30	57.38	149.59	5_6	small_pieces					5	15	5	14	0	0	14	144	15	129	1	6	0	7	287	98	189	47	0	0	47	323	7	316	11	1	0	12	95	1	94									rezvanov_gm
Zverevo	1983-05-01	57.55	149.26	6_8	small_pieces					4	12	4	0	0	0	0	144	15	129	5	22	0	27	314	120	194	14	0	0	14	337	7	330	10	1	0	11	106	2	104									rezvanov_gm
Zverevo	1983-05-02	58.03	149.42	5_6	small_pieces					5	15	5	7	5	0	12	156	20	136	12	40	8	60	374	160	214	21	0	0	21	358	7	351	0	0	0	0	106	2	104									rezvanov_gm
Zverevo	1983-05-03	58.17	149.55	5_6	small_pieces					5	15	5	8	6	3	17	172	26	146	34	45	4	83	457	212	245	24	4	3	31	389	11	375	0	0	0	0	106	2	104									rezvanov_gm
Zverevo	1983-05-04	58.00	149.31	4_6	small_pieces					6	18	6	6	5	5	16	188	31	157	57	134	0	191	648	36	302	20	1	0	21	410	11	396	3	0	0	3	109	2	107									rezvanov_gm
Zverevo	1983-05-05	57.35	147.55	4_6	small_pieces					6	18	6	6	4	17	27	215	35	180	20	70	0	90	738	416	322	73	63	0	136	546	74	469	0	0	0	0	109	2	107									rezvanov_gm
Zverevo	1983-05-06	57.25	147.22	4_5	small_pieces					6	18	6	1	6	6	13	228	41	187	17	60	0	77	815	476	339	42	26	0	68	614	100	511	1	0	0	1	110	2	108									rezvanov_gm
Zverevo	1983-05-07	57.41	147.19	4_5	small_pieces					6	18	6	14	6	3	23	251	47	204	12	55	0	67	882	531	351	77	52	0	129	743	153	587	6	1	0	7	117	3	144									rezvanov_gm
Zverevo	1983-05-09	57.41	147.28	4_6	small_pieces					6	18	6	36	24	2	62	313	71	242	26	69	0	95	977	600	377	108	38	0	146	889	191	695	2	4	0	6	123	7	116									rezvanov_gm
Zverevo	1983-05-10	58.06	147.55	5_7	small_pieces					6	18	6	31	18	0	49	352	89	263	10	27	0	37	1014	627	387	22	10	0	32	921	201	717	13	2	0	15	138	9	129			440	120					rezvanov_gm
Zverevo	1983-05-11	57.55	148.00	4_5	small_pieces					6	18	6	12	6	0	18	370	95	275	25	41	0	66	1080	668	412	54	24	0	78	999	225	771	2	0	0	2	140	9	131									rezvanov_gm
Zverevo	1983-05-13	58.40	147.00	4_6	small_pieces					6	18	6	142	19	0	161	531	114	417	0	0	0	0	1080	668	412	0	0	0	0	999	225	771	18	8	0	26	166	17	149									rezvanov_gm
Zverevo	1983-05-14	58.40	146.55	4_6	small_pieces					6	18	6	73	32	0	105	636	146	490	0	0	0	0	1080	668	412	0	0	0	0	999	225	771	14	4	0	18	184	21	163									rezvanov_gm
Zverevo	1983-05-15	58.40	147.05	4_6	small_pieces					5	15	5	13	25	0	38	674	171	503	2	81	0	83	1163	749	414	4	0	0	4	1003	229	771	0	2	0	2	186	23	163									rezvanov_gm
Zverevo	1983-05-16	58.35	151.27	3	small_pieces					6	18	6	0	0	0	0	674	171	503	0	71	0	71	1234	820	414	0	0	0	0	1003	229	771	87	0	0	87	273	23	250									rezvanov_gm
Zverevo	1983-05-18	58.30	146.00	3_4	small_pieces					5	15	5	179	55	0	234	908	226	682	0	100	0	100	1334	920	414	0	0	0	0	1003	229	771	13	0	0	13	286	23	263									rezvanov_gm
Zverevo	1983-05-19	58.45	146.02	4_5	small_pieces					5	15	5	79	42	0	121	1029	315	714	0	0	0	0	1334	920	414	0	0	0	0	1003	229	771	40	14	0	54	340	37	303									rezvanov_gm
Zverevo	1983-05-20	58.48	146.03	3_4	small_pieces					4	12	4	70	63	0	133	1162	378	784	0	0	0	0	1334	920	414	0	0	0	0	1003	229	771	0	0	0	0	340	37	303			890	300					rezvanov_gm
Zverevo	1983-05-21	58.45	146.00	3_4	small_pieces					5	15	5	103	85	0	188	1350	566	784	37	29	0	66	1400	986	414	0	0	0	0	1003	229	771	0	0	0	0	340	37	303									rezvanov_gm
Zverevo	1983-05-23	57.39	140.09	4_7	small_pieces					5	15	5	22	59	0	81	1431	647	784	38	34	0	72	1472	1046	426	0	0	0	0	1003	229	771	0	0	0	0	340	37	303									rezvanov_gm
Zverevo	1983-05-24	57.05	140.05	4_7	small_pieces					6	18	6	63	30	0	93	1524	677	847	5	0	0	5	1477	1051	426	0	0	0	0	1003	229	771	36	1	0	37	377	38	339									rezvanov_gm
Zverevo	1983-05-25	56.50	139.52	4_6	small_pieces					6	18	6	16	22	0	38	1562	699	863	52	30	0	82	1559	1081	478	0	0	0	0	1003	229	771	31	7	0	38	415	45	370									rezvanov_gm
Zverevo	1983-05-26	56.35	140.03	4_6	small_pieces					6	18	6	59	49	0	108	1670	763	907	26	0	0	26	1585	1102	483	0	0	0	0	1003	229	771	25	0	0	25	440	45	395									rezvanov_gm
Zverevo	1983-05-27	56.25	140.20	3_6	small_pieces					5	15	5	30	24	0	54	1724	787	937	43	106	0	149	1734	1208	526	0	0	0	0	1003	229	771	0	0	0	0	440	45	395									rezvanov_gm
Zverevo	1983-05-28	55.55	141.42	3_5	small_pieces					5	15	5	7	68	0	75	1799	862	937	0	0	0	0	1734	1208	526	0	0	0	0	1003	229	771	0	0	0	0	440	45	395									rezvanov_gm
Zverevo	1983-05-29	54.59	143.01	4_6	large_pieces					6	18	6	0	0	0	0	1799	862	937	0	0	0	0	1734	1208	526	129	94	0	223	1226	341	882	0	0	0	0	440	45	395									rezvanov_gm
Zverevo	1983-05-30	54.57	142.45	5_6	large_pieces								0	0	0	0	1799	862	937	0	0	0	0	1734	1208	526	312	126	0	438	1664	502	1159	0	0	0	0	440	45	395									rezvanov_gm
Zverevo	1983-05-31	54.52	143.08	5_7	large_pieces								0	0	0	0	1799	862	937	0	0	0	0	1734	1208	526	63	96	0	159	1823	620	1200	0	0	0	0	440	45	395			1200	480					rezvanov_gm
Zverevo	1983-06-01	54.58	142.28	4_8	large_pieces								7	0	0	7	1806	869	937	0	0	0	0	1734	1208	526	330	12	0	342	2165	693	1469	0	0	0	0	440	45	395									rezvanov_gm
Zverevo	1983-06-02	54.57	142.22	4_8	large_pieces								0	2	0	2	1808	871	937	0	0	0	0	1734	1208	526	98	37	0	135	2300	745	1552	0	0	0	0	440	45	395									rezvanov_gm
Zverevo	1983-06-03	56.45	138.50	3_5	small_pieces								569	0	0	569	2377	1165	1212	0	0	0	0	1734	1208	526	0	0	0	0	2300	745	1552	0	0	0	0	440	45	395									rezvanov_gm
Zverevo	1983-06-04	56.45	138.50	2_4	small_pieces								295	0	0	295	2672	1376	1296	0	0	0	0	1734	1208	526	0	0	0	0	2300	745	1552	48	6	0	54	494	51	443									rezvanov_gm
Zverevo	1983-06-05	56.35	138.40	3_5	small_pieces								179	18	0	197	2869	1531	1338	0	0	0	0	1734	1208	526	0	0	0	0	2300	745	1552	14	3	0	17	511	54	457									rezvanov_gm
Zverevo	1983-06-06	56.30	138.45	4_6	small_pieces_fields								355	52	0	407	3276	1697	1579	0	0	0	0	1734	1208	526	0	0	0	0	2300	745	1552	29	0	0	29	540	54	486									rezvanov_gm
Zverevo	1983-06-09	53.55	140.48	3_4	small_pieces_fields								0	0	0	0	3276	1697	1579	0	0	0	0	1734	1208	526	0	0	0	0	2300	745	1552	118	19	0	137	677	73	604									rezvanov_gm
Zverevo	1983-06-10	54.38	140.57	6_8	large_pieces								0	0	0	0	3276	1697	1579	0	0	0	0	1734	1208	526	161	42	0	203	2503	848	1652	0	0	0	0	677	73	604			1600	680					rezvanov_gm
Zverevo	1983-06-11	54.46	138.32	4_7	small_large_pieces								69	0	0	69	3345	1727	1618	0	0	0	0	1734	1208	526	0	0	0	0	2503	848	1652	0	0	0	0	677	73	604									rezvanov_gm
Zverevo	1983-06-12	54.56	138.44	3_6	small_large_pieces								36	0	0	36	3381	1763	1618	0	0	0	0	1734	1208	526	0	0	0	0	2503	848	1652	0	0	0	0	677	73	604									rezvanov_gm
Zverevo	1983-06-13	54.39	138.39	5_7	large_pieces								0	0	0	0	1734	1208	526	0	0	0	0	1734	1208	526	0	0	0	0	2503	848	1652	0	0	0	0	677	73	604									rezvanov_gm
Zverevo	1983-06-15	54.28	138.57	3_6	small_pieces								87	0	0	87	3479	1841	1638	0	0	0	0	1734	1208	526	0	0	0	0	2503	848	1652	0	0	0	0	677	73	604									rezvanov_gm
Zverevo	1983-06-16	54.32	139.57	3_6	small_pieces								155	0	0	155	3634	1943	1691	0	0	0	0	1734	1208	526	0	0	0	0	2503	848	1652	0	0	0	0	677	73	604									rezvanov_gm
Zverevo	1983-06-17	54.07	140.38	3_7	small_large_pieces								107	0	0	107	3741	2032	1709	0	0	0	0	1734	1208	526	0	0	0	0	2503	848	1652	39	34	0	73	750	107	643									rezvanov_gm
Zverevo	1983-06-18	54.46	139.32	3_7	small_pieces_fields								104	0	0	104	3845	2105	1740	0	0	0	0	1734	1208	526	79	0	0	79	2582	883	1696	0	0	0	0	750	107	643									rezvanov_gm
Zverevo	1983-06-19	54.12	140.18	3_6	small_pieces								71	17	0	88	3933	2169	1764	0	0	0	0	1734	1208	526	0	0	0	0	2582	883	1696	4	1	0	5	755	108	647									rezvanov_gm
Zvyagino	1982-04-18	58.50	152.10	6_8						5	15	5	50	0	10	60	60	30					0	0	0						0	0	0				0	0	0										pankratov_ap
Zvyagino	1982-04-19	58.48	152.1	6_8						5	15	5	25	0	5	30	90	40					0	0	0						0	0	0				0	0	0										pankratov_ap
Zvyagino	1982-04-20	58.45	150.10	6_7						5	15	5	0	0	0	0	90	40					0	0	0						0	0	0				30	30	0										pankratov_ap
Zvyagino	1982-04-24	58.35	150.15	6_7						3	9	3	0	0	0	0	90	40					0	0	0						0	0	0				10	40	0										pankratov_ap
Zvyagino	1982-04-28	57.20	153.00	5_6						5	15	5				0	90	40					15	15	13						78	78	60				0	40	0										pankratov_ap
Zvyagino	1982-04-29	57.25	153.56	5_6						6	18	6				0	90	40					36	51	41						82	160	142				0	40	0										pankratov_ap
Zvyagino	1982-04-30	57.15	153.15	5_6						6	18	6				0	90	40					9	60	50						42	202	182				0	40	0										pankratov_ap
Zvyagino	1982-05-01	57.00	152.35	5_6						5	15	5				25	115	40					33	93	62						74	276	182				0	40	0										pankratov_ap
Zvyagino	1982-05-02	57.05	151.35	5_6						5	15	5				17	132	40					49	142	100						76	352	182				0	40	0										pankratov_ap
Zvyagino	1982-05-03	57.10	151.20	5_6						6	18	6				2	134	40					71	213	162						84	436	182				0	40	0										pankratov_ap
Zvyagino	1982-05-04	57.10	151.20	5_6						5	15	5				14	148	40					19	232	174						75	511	182				0	40	0										pankratov_ap
Zvyagino	1982-05-06	57.20	151.55	5_6						6	18	6				3	151	40					89	321	231						32	543	182				0	40	0										pankratov_ap
Zvyagino	1982-05-07	57.20	151.10	5_6						6	18	6				7	158	40					111	432	297						51	594	182				0	40	0										pankratov_ap
Zvyagino	1982-05-08	57.20	149.55	5_6						6	18	6				11	169	40					81	513	311						37	631	182				0	40	0										pankratov_ap
Zvyagino	1982-05-09	57.25	151.55	5_6						5	15	5				16	185	40					68	581	345						48	679	182				0	40	0										pankratov_ap
Zvyagino	1982-05-11	58.00	152.40	3_4						5	15	5				11	196	41					9	590	350						11	690	191				29	69	6										pankratov_ap
Zvyagino	1982-05-16	57.40	149.00	6_7						6	18	6				1	197	41					45	635	370						23	713	206				0	69	0										pankratov_ap
Zvyagino	1982-05-17	57.50	148.30	6_7						5	15	5				0	197	41					4	639	370						55	768	218				0	69	0										pankratov_ap
Zvyagino	1982-05-19	58.15	147.40	5_6						6	18	6				0	197	41					87	726	394						103	871	268				0	69	0										pankratov_ap
Zvyagino	1982-05-20	58.30	148.40	5_6						6	18	6				15	212	45					21	747	403						59	930	287				0	69	0										pankratov_ap
Zvyagino	1982-05-21	58.55	146.40	5_6						6	18	6				51	263	70					2	749	404						0	930	287				0	69	0										pankratov_ap
Zvyagino	1982-05-22	58.55	146.40	5_6						6	18	6				38	301	84					11	760	410						0	930	287				0	69	0										pankratov_ap
Zvyagino	1982-05-23	58.55	147.60	5_6						6	18	6				52	353	103					45	805	435						40	970	292				5	74	7										pankratov_ap
Zvyagino	1982-05-24	59.15	147.14	5_6						5	15	5				44	397	124					0	805	435						0	970	292				26	100	8										pankratov_ap
Zvyagino	1982-05-26	58.15	146.32	3_4						5	15	5				36	433	142					84	889	498						0	970	292				66	166	13										pankratov_ap
Zvyagino	1982-05-27	58.35	149.15	4_5						5	15	5				44	477	174					0	889	498						0	970	292				19	185	13										pankratov_ap
Zvyagino	1982-05-28	58.30	149.10	5_6						5	15	5				31	508	190					80	969	551						24	994	292				9	194	13										pankratov_ap
Zvyagino	1982-05-29	53.45	149.30	4_5						5	15	5				53	561	219					61	1030	582						0	994	298				4	198	13										pankratov_ap
Zvyagino	1982-05-30	58.20	149.30	4_5						5	15	5				35	596	274					0	1030	582						0	994	298				8	206	13										pankratov_ap
Zvyagino	1982-06-01	57.50	149.50	4_5						4	12	4				34	630	279					7	1037	589						0	994	298				10	216	17										pankratov_ap
Zvyagino	1982-06-02	57.50	140.40	4_5						6	18	6				293	923	516					11	1048	598						0	994	298				5	221	18										pankratov_ap
Zvyagino	1982-06-03	57.40	140.40	4_5						6	18	6				156	1079	697					6	1054	602						0	994	298				4	225	20										pankratov_ap
Zvyagino	1982-06-06	57.30	140.30	4_5						6	18	6				226	1305	840					0	1054	602						0	994	298				0	225	20										pankratov_ap
Zvyagino	1982-06-07	54.55	142.15	7_8						6	18	6				0	1430	840					6	1060	602						6	1000	301				0	225	20										pankratov_ap
Zvyagino	1982-06-08	54.40	142.25	5_6						5	15	5				0	1430	840					0	1060	602						120	1120	332				0	225	20										pankratov_ap
Zvyagino	1982-06-09	54.50	142.35							5	15	5				0	1430	840					0	1060	602						276	1396	394				0	225	20										pankratov_ap
Zvyagino	1982-06-10	54.55	141.45	5_6						6	18	6				0	1430	840					0	1060	602						219	1615	456				0	225	20										pankratov_ap
Zvyagino	1982-06-11	54.30	142.10	5_6						5	15	5				0	1430	840					3	1063	602						148	1763	469				30	255	20										pankratov_ap
Zvyagino	1982-06-13	54.45	142.00	5_6						5	15	5				0	1430	840					7	1070	603						110	1873	472				0	255	20										pankratov_ap
Zvyagino	1982-06-14	53.55	140.40	3_4						4	12	4				24	1454	863					3	1073	603						2	1875	473				108	363	28										pankratov_ap
Zvyagino	1982-06-16	54.05	140.50	3_4						6	18	6				13	1467	876					3	1076	603						0	1875	473				93	456	31										pankratov_ap
Zvyagino	1982-06-17	53.45	140.45	3_4						6	18	6				5	1472	881					0	1076	603						0	1875	473				78	534	37										pankratov_ap
Zvyagino	1982-06-18	53.40	141.02	4_5						6	18	6				29	1501	908					0	1076	603						0	1875	473				73	607	42										pankratov_ap
Zvyagino	1982-06-20	53.45	141.20	4_5						6	18	6				75	1576	959					0	1076	603						0	1875	473				57	664	49										pankratov_ap
Zvyagino	1982-06-21	53.50	140.50	4_5						6	18	6				36	1612	973					0	1076	603						0	1875	473				35	699	50										pankratov_ap
Zvyagino	1982-06-22	55.33	137.12	5_6						6	18	6				171	1783	1028					4	1080	607						0	1875	473				0	699	50										pankratov_ap
Zvyagino	1982-06-23	54.10	140.20	4_5						6	18	6				81	1864	1061					5	1085	612						0	1875	473				88	787	54										pankratov_ap
Zvyagino	1982-06-24	54.05	140.40	4_5						6	18	6				24	1988	1074					0	1085	612						0	1875	473				46	833	54										pankratov_ap
Zvyagino	1982-06-25	54.30	141.10	6_7						6	18	6				169	2157	1111					0	1085	612						0	1875	473				0	833	54										pankratov_ap
Zvyagino	1982-07-02	54.05	138.27	3_4						6	18	6				62	2219	1161					0	1085	612						0	1875	473				5	838	59										pankratov_ap
Zvyagino	1982-07-03	54.20	138.25	3_4						6	18	6				70	2289	1207					0	1085	612						0	1875	473				5	843	59										pankratov_ap
Zvyagino	1982-07-07	54.10	138.30	1_2						6	18	6				19	2308	1215					0	1085	612						0	1875	473				5	843	59										pankratov_ap
Zarechie	1982-04-25	57.40	156.20	8_9	fields				singles	6	18	5	0	0	0	0	0	0	0	0	0	0	0	0	0	0	0	0	0	0	0	0	0	46	0	0	46	46	0	46			49	19	0	0	0	28	yermakov_oe
Zarechie	1982-04-28	58.37	151.22	8_9	fields				singles	6	18	6	50	0	0	50	50	18	32	0	0	0	0	0	0	0	0	0	0	0	0	0	0	16	0	0	16	62	0	62			67	24	17	0	0	11	yermakov_oe
Zarechie	1982-04-29	58.16	151.40	8_9	fields				singles	6	18	6	62	0	0	62	112	36	76	2	0	0	2	2	0	2	1	0	0	1	1	0	1	28	0	0	28	90	0	90			100	32	17	0	0	11	yermakov_oe
Zarechie	1982-05-02	58.18	151.46	8_9	fields				singles	6	18	6	10	2	0	10	124	39	85	0	0	0	0	2	0	0	0	0	0	0	1	0	1	24	0	0	24	114	0	114			140	43	0	0	0	0	yermakov_oe
Zarechie	1982-05-06	58.00	151.55	7_10	large_pieces				singles_small_groups	6	18	6	60	5	0	65	189	50	139	15	17	0	32	34	30	4	10	22	0	32	33	28	5	10	0	0	10	124	0	124			296	54	10	9	8	4	yermakov_oe
Zarechie	1982-05-07	57.50	151.48	7_10	large_pieces				singles	5	15	5	10	2	0	12	201	52	149	12	13	0	25	59	43	16	24	30	0	54	87	47	40	10	0	0	10	134	0	134			321	67	19	7	9	3	yermakov_oe
Zarechie	1982-05-08	58.05	151.27	7_10	large_pieces				singles	5	15	5	7	3	0	10	211	55	156	18	24	0	42	101	75	26	13	24	0	37	124	72	52	0	0	0	0	134	0	134			338	85	1	10	4	0	yermakov_oe
Zarechie	1982-05-10	58.13	150.25	7_10	large_pieces				singles	5	15	5	50	8	0	58	269	71	198	20	38	0	58	159	129	30	3	5	0	8	132	77	55	4	0	0	4	138	0	138			345	90	9	12	0	1	yermakov_oe
Zarechie	1982-05-12	59.20	151.30	6_9	medium_large_pieces				small_groups	6	18	6	35	12	0	47	316	85	231	0	0	0	0	159	129	30	0	0	0	0	132	77	55	7	7	0	0	145	0	145			354	97	11	0	0	1	yermakov_oe
Zarechie	1982-05-13	59.20	151.30	6_9	medium_large_pieces				small_groups	6	18	6	120	23	0	143	459	115	344	0	0	0	0	159	129	30	0	0	0	0	132	77	55	2	2	0	0	147	0	147			367	109	23	0	0	0	yermakov_oe
Zarechie	1982-05-14	59.20	150.30	6_9	medium_large_pieces				groups	6	18	6	190	5	0	195	654	120	534	0	0	0	0	159	129	30	0	0	0	0	132	77	55	2	2	0	0	149	0	149			387	117	27	0	0	0	yermakov_oe
Zarechie	1982-05-16	57.48	149.01	6_8	medium_ice_pieces				singles	5	15	5	12	1	0	13	667	122	545	0	0	0	0	159	129	30	4	6	0	10	142	83	59	0	0	0	0	149	0	149			386	127	2	0	0	0	yermakov_oe
Zarechie	1982-05-17	57.23	149.15	5_7	small_medium_pieces				small_groups	6	18	6	23	4	0	27	694	130	564	0	0	0	0	159	129	30	80	52	0	132	274	143	131	2	0	0	2	151	0	151			410	143	1	0	19	0	yermakov_oe
Zarechie	1982-05-18	57.50	148.25	6_7	medium_small_pieces				small_groups	6	18	6	2	0	0	2	696	130	566	20	16	0	36	195	149	46	90	27	0	117	391	170	221	0	0	0	0	151	0	151			429	155	0	7	19	0	yermakov_oe
Zarechie	1982-05-19	58.38	145.56	5_7	medium_small_pieces				singles	4	12	4	1	0	0	1	697	130	567	20	2	0	22	217	156	61	60	7	0	67	458	183	275	0	0	0	0	151	0	151			447	164	0	6	4	0	yermakov_oe
Zarechie	1982-05-20	58.38	144.56	5_7	medium_small_pieces				groups	6	18	6	120	27	0	147	844	162	692	97	10	0	107	324	170	154	95	4	0	99	557	190	367	10	1	0	11	162	0	162			460	170	19	17	16	3	yermakov_oe
Zarechie	1982-05-21	59.00	145.00	5_7	small_medium_pieces				small_groups	6	18	6	0	0	0	0	844	162	682	20	4	0	24	348	182	166	55	8	0	63	620	228	392	40	3	0	43	205	0	205			509	191	0	5	8	12	yermakov_oe
Zarechie	1982-05-22	59.00	145.00	5_7	small_medium_pieces				small_groups	6	18	6	100	33	0	133	977	227	750	15	6	0	21	369	195	174	15	4	0	19	639	240	399	0	0	0	0	205	0	205			537	199	19	3	1	0	yermakov_oe
Zarechie	1982-05-23	59.00	144.00	5_6	small_medium_pieces				small_groups	6	18	6	50	20	0	70	1047	250	797	10	8	0	18	387	204	183	71	13	0	84	723	259	464	0	0	0	0	205	0	205			562	205	5	4	6	0	yermakov_oe
Zarechie	1982-05-24	59.00	144.00	5_6	small_medium_pieces				small_groups	6	18	6	67	15	0	82	1129	272	857	15	5	0	20	407	210	197	26	3	0	29	752	274	478	0	0	0	0	205	0	205			583	208	7	4	2	0	yermakov_oe
Zarechie	1982-05-25	59.03	142.50	5_8	small_medium_pieces				groups	6	18	6	153	12	0	165	1294	302	992	22	8	0	30	437	223	214	73	12	0	85	837	291	546	0	0	0	0	205	0	205			631	214	19	6	6	0	yermakov_oe
Zarechie	1982-05-26	59.03	142.50	5_8	small_medium_pieces				groups	6	18	6	360	46	0	406	1700	564	1136	10	0	0	10	447	230	217	73	17	0	90	927	321	606	0	0	0	0	205	0	205			693	221	52	1	7	0	yermakov_oe
Zarechie	1982-05-27	58.45	142.40	5_7	small_medium_pieces				groups	6	18	6	193	70	0	263	1963	600	1363	81	22	0	103	550	262	288	110	13	0	123	1050	350	700	18	2	0	20	225	0	225			743	271	24	19	15	4	yermakov_oe
Zarechie	1982-05-28	58.20	141.30	4_9	small_medium_pieces				groups	6	18	6	111	19	0	130	2093	640	1453	74	6	0	80	630	275	355	84	7	0	91	1141	361	780	0	0	0	0	225	0	225			771	287	16	13	11	0	yermakov_oe
Zarechie	1982-05-31	58.4	148.40	2_3	small_pieces				groups	5	15	5	74	26	0	100	2193	683	1510	82	18	0	100	730	300	430	95	5	0	100	1241	370	871	0	0	0	0	225	0	225			813	307	9	15	7	0	yermakov_oe
Zarechie	1982-06-02	57.30	141.00	5_8	small_medium_pieces				small_groups	6	18	6	27	3	0	30	2223	690	1533	16	4	0	20	750	306	444	119	31	0	150	1391	410	981	0	0	0	0	225	0	225			855	325	3	4	13	0	yermakov_oe
Zarechie	1982-06-03	57.20	139.52	5_6	small_medium_pieces				groups	6	18	6	96	19	0	115	2338	738	1600	27	4	0	31	781	312	469	67	7	0	74	1465	431	1034	3	0	0	3	228	0	228			890	345	11	3	5	0	yermakov_oe
Zarechie	1982-06-04	57.20	139.52	4_6	small_medium_pieces				groups	6	18	6	320	112	0	432	2770	1064	1706	10	0	0	10	791	315	476	40	3	0	43	1508	440	1068	0	0	0	0	228	0	228			930	370	50	1	3	0	yermakov_oe
Zarechie	1982-06-05	57.20	139.50	4	small_large_pieces				groups	6	18	6	250	55	0	305	3075	1350	1725	10	2	0	12	803	320	483	12	1	0	13	1521	443	1078	0	0	0	0	228	0	228			1000	400	27	2	0	0	yermakov_oe
Zarechie	1982-06-06	55.36	141.40	3_6	small_large_pieces				groups	6	18	6	0	0	0	0	3075	1350	1725	45	5	0	50	853	340	513	180	20	0	200	1721	589	1132	0	0	0	0	228	0	228			1049	428	0	7	23	0	yermakov_oe
Zarechie	1982-06-07	55.40	141.43	3_8	small_large_pieces				small_groups	6	18	6	25	0	0	25	3100	1357	1743	0	0	0	0	853	340	513	215	30	0	245	1966	712	1254	0	0	0	0	228	0	228			1110	458	2	0	17	0	yermakov_oe
Zarechie	1982-06-08	55.50	141.30	2_7	small_large_pieces				small_groups	6	18	6	20	0	0	20	3120	1370	1750	0	0	0	0	853	340	513	217	13	0	230	2196	784	1412	0	0	0	0	228	0	228			1170	478	2	0	21	0	yermakov_oe
Zarechie	1982-06-09	55.10	141.30	7_9	small_large_pieces				small_groups	6	18	6	8	0	0	8	3128	1375	1753	3	0	0	3	856	343	513	130	14	0	144	2340	844	1496	0	0	0	0	228	0	228			1187	493	0	0	8	0	yermakov_oe
Zarechie	1982-06-10	55.40	141.40	5_9	small_large_pieces				singles	6	18	6	5	0	0	5	3133			0	0	0	0	856	343	513	150	7	0	157	2497	933	1564	0	0	0	0	228	0	228			1205	510	0	0	10	0	yermakov_oe
Zarechie	1982-06-12	55.25	137.35	7_10	small_large_pieces				singles	6	18	6	100	0	0	100	3233	1470	1763	43	4	0	47	903	380	523	0	0	0	0	2497	933	1564	20	0	0	20	248	0	248			1255	530	9	10	0	4	yermakov_oe
Zarechie	1982-06-13	54.40	138.30	7_10	small_large_pieces				singles	6	18	6	62	8	0	70	3303	1530	1773	0	0	0	0	903	380	523	0	0	0	0	2497	933	1564	0	0	0	0	248	0	248			1260	530	11	0	0	0	yermakov_oe
Zarechie	1982-06-14	55.12	138.00	6_10	small_large_pieces				singles	6	18	6	98	0	0	98	3401	1578	1823	0	0	0	0	903	380	523	0	0	0	0	2497	933	1564	0	0	0	0	248	0	248			1270	533	7	0	0	0	yermakov_oe
Zarechie	1982-06-17	54.40	139.00	6_10	small_large_pieces				singles_small_groups	6	18	6	183	17	0	200	3601	1775	1826	0	0	0	0	903	380	523	3	0	0	3	2500	936	1564	0	0	0	0	248	0	248			1300	541	0	0	0	0	yermakov_oe
Zarechie	1982-06-18	54.30	138.54	4_9	small_large_pieces				singles_small_groups	6	18	6	136	13	0	149	3750	1915	1835	0	0	0	0	903	380	523	0	0	0	0	2500	936	1564	0	0	0	0	248	0	248			1320	548	10	0	0	0	yermakov_oe
Zarechie	1982-06-19	54.30	138.40	4_9	small_large_pieces				singles_small_groups	6	18	6	84	11	0	95	3845	2000	1845	0	0	0	0	903	380	523	0	0	0	0	2500	936	1564	12	0	0	12	260	0	260			1350	551	11	0	0	3	yermakov_oe
Zarechie	1982-06-21	55.30	138.00	6_9	small_large_pieces				groups	6	18	6	180	26	0	206	4051	2189	1862	0	0	0	0	903	380	523								0	0	0	0	260	0	260			1380	59	33	0	0	0	yermakov_oe
Zarechie	1982-06-23	54.36	138.57	4_8	small_large_pieces				singles_groups	6	18	6	147	16	0	163	4214	2349	1865	0	0	0	0	903	380	523								0	0	0	0	260	0	260			1400	563	14	0	0	0	yermakov_oe
Zarechie	1982-06-24	54.40	139.00	4_8	small_large_pieces				groups	6	18	6	198	29	0	227	4441	2576	1865	0	0	0	0	903	380	523								0	0	0	0	260	0	260			1440	572	30	0	0	0	yermakov_oe
Zarechie	1982-06-25	54.40	139.00	3_7	small_large_pieces				groups	6	18	6	252	32	0	284	4725	2801	1924	0	0	0	0	903	380	523								0	0	0	0	260	0	260			1490	589	27	0	0	0	yermakov_oe
Zarechie	1982-07-05	55.12	137.03	4_5	small_medium_pieces				singles	6	18	6	50	2	0	52	4777	2850	1927	0	0	0	0	903	380	523								60	0	0	60	320	0	320			1530	600	3	0	0	4	yermakov_oe
Zarechie	1982-07-07	55.12	137.03	4	small_medium_pieces				groups	6	18	6	305	15	0	320	5097	3150	1947	0	0	0	0	903	380	523								0	0	0	0	320	0	320			1600	610	16	0	0	0	yermakov_oe
Zykovo	1982-04-18	58.45	150.25	6_7	Large_pieces_field_pieces					6	18	6	5	5	0	10	10	5	5	4	9	1	14	14	10	4	10	0	0	10	10	0	10	88	0	0	88	88	0	88	120		53	20	2	3	1	10	sarychev_ps
Zykovo	1982-04-19	58.40	150.30	6_7	small_large_floes					5	15	5	0	0	0	0	10	5	5	0	0	0	0	14	10	4	0	0	0	0	10	0	10	41	5	0	46	134	5	129	182		81	30	0	0	0	6	sarychev_ps
Zykovo	1982-04-20	58.50	150.35	6_7	large_pieces					6	18	6	7	5	0	12	22	10	12	3	6	0	9	23	16	7	6	1	0	7	17	1	16	13	0	0	13	147	5	142	211		93	37	0	0	0	2	sarychev_ps
Zykovo	1982-04-21	58.55	150.32	6_7	Large_pieces_field_pieces					5	15	5	0	0	0	0	22	10	12	0	0	0	0	23	16	7	0	0	0	0	17	1	16	20	3	0	23	170	8	162	243		107	104	0	0	0	3	sarychev_ps
Zykovo	1982-04-22	58.48	150.40	5_6	small_large_floes					6	18	6	8	0	1	9	31	11	20	0	5	3	8	31	21	10	4	0	0	4	21	1	20	37	5	0	42	212	13	199	309		136	54	0	0	0	5	sarychev_ps
Zykovo	1982-04-23	58.42	150.55	4_5	small_pieces					6	18	6	0	0	0	0	31	11	20	0	0	0	0	31	21	10	0	0	0	0	21	1	20	12	0	0	12	224	13	211	325		143	57	0	0	0	1	sarychev_ps
Zykovo	1982-04-24	58.37	150.52	5_6	large_pieces					6	18	6	8	4	2	14	45	15	30	5	7	1	13	44	28	16	15	3	0	18	39	4	35	24	1	0	25	249	14	235	369		165	67	0	1	0	2	sarychev_ps
Zykovo	1982-04-25	58.35	151.05	5_6	large_pieces					5	15	5	5	0	0	5	50	15	35	1	3	2	6	50	31	19	5	0	0	5	44	4	40	8	1	0	9	258	15	243	388		173	71	0	0	0	0	sarychev_ps
Zykovo	1982-04-28	58.35	151.15	5_6	large_pieces					5	15	5	7	0	2	9	59	15	44	2	1	0	3	53	32	21	4	2	0	6	50	6	44	0	0	0	0	258	15	243	395		175	72	0	0	2	0	sarychev_ps
Zykovo	1982-04-30	58.20	156.30	6_7	large_pieces					6	18	6	3	0	0	3	62	15	47	3	1	3	7	60	33	27	4	0	0	4	54	6	48	0	0	0	0	258	15	243	400		177	73	0	0	0	0	sarychev_ps
Zykovo	1982-05-02	57.50	154.00	6_7	large_pieces					6	18	6	0	0	0	0	62	15	47	21	30	0	51	111	63	48	79	36	0	115	169	42	127	0	0	0	0	258	15	243	481		188	113	0	6	15	0	sarychev_ps
Zykovo	1982-05-04	57.20	152.20	6_7	large_pieces					5	15	5	0	0	1	1	63	16	47	10	43	0	53	164	106	58	31	44	1	76	245	87	158	0	0	0	0	258	15	243	564		218	114	0	7	10	0	sarychev_ps
Zykovo	1982-05-05	57.15	152.30	5__6	large_pieces					5	15	5	0	1	0	1	64	17	47	26	27	0	53	217	133	84	75	17	0	92	337	104	233	0	0	0	0	258	15	243	575		225	118	0	6	10	0	sarychev_ps
Zykovo	1982-05-06	57.30	152.05	6_7	large_pieces					6	18	6	0	0	0	0	64	17	47	14	64	0	78	295	197	98	35	19	0	54	391	123	268	0	0	0	0	258	15	243	657		229	119	0	9	8	0	sarychev_ps
Zykovo	1982-05-07	57.00	151.50	6_7	large_pieces					5	15	5	0	2	0	2	66	19	47	10	20	0	30	325	217	108	65	34	2	101	492	157	335	0	0	0	0	258	15	243	668		240	114	0	4	10	0	sarychev_ps
Zykovo	1982-05-08	57.10	151.30	6_7	large_pieces					5	15	5	0	0	0	0	66	19	47	10	4	0	14	339	221	118	47	24	0	71	563	181	482	0	0	0	0	258	15	243	740		246	149	0	0	8	0	sarychev_ps
Zykovo	1982-05-09	57.30	152.05	5__6	large_pieces					5	15	5	0	0	0	0	66	19	47	10	18	0	28	367	239	128	56	35	0	91	654	216	438								827		326	156	0	5	9	0	sarychev_ps
Zykovo	1982-05-11	58.00	152.40	5_6	large_pieces					5	15	5	0	2	0	2	68	21	47	10	52	0	62	429	291	138	9	29	0	38	692	245	447	0	0	0	0	258	15	243	865		342	167	0	12	5	0	sarychev_ps
Zykovo	1982-05-12	57.40	150.30	5_6	large_pieces					4	12	4	0	2	0	2	70	23	47	25	12	0	37	466	303	163	17	5	0	22	714	250	464	0	0	0	0	258	15	243	887		350	174	0	3	0	0	sarychev_ps
Zykovo	1982-05-13	57.30	149.45	5_6	large_pieces					4	12	4	0	1	0	1	71	24	47	2	13	0	15	481	316	165	10	45	0	55	769	295	474	0	0	0	0	258	15	243	913		352	183	0	0	2	0	sarychev_ps
Zykovo	1982-05-15	57.50	148.00	5_6	large_pieces					6	18	6	0	1	0	1	72	25	47	15	51	0	66	547	367	180	5	19	0	24	793	314	479	0	0	0	0	258	15	243	947		377	195	0	9	3	0	sarychev_ps
Zykovo	1982-05-16	57.40	147.30	5_6	large_pieces					5	15	5	0	4	0	4	76	29	47	35	42	0	77	624	409	215	24	31	0	55	848	345	503	0	0	0	0	258	15	243	999		397	210	0	11	6	0	sarychev_ps
Zykovo	1982-05-17	58.00	147.00	5_6	small_large_floes					5	15	5	0	6	0	6	82	35	47	8	22	0	30	654	431	223	13	9	0	22	870	354	516	0	0	0	0	258	15	243	1020		407	217	0	4	0	0	sarychev_ps
Zykovo	1982-05-18	58.00	147.10	5_6	small_large_floes					6	18	6	0	4	0	4	86	39	47	20	0	0	20	674	431	243	6	33	0	39	909	387	522	0	0	0	0	258	15	243	1043		418	226	0	2	3	0	sarychev_ps
Zykovo	1982-05-19	58.30	147.05	6	large_pieces					5	15	5	0	3	0	3	89	42	47	13	64	0	77	751	495	256	20	29	0	49	958	416	542	0	0	0	0	258	15	243	1092		437	240	0	12	6	0	sarychev_ps
Zykovo	1982-05-20	59.00	146.00	5_6	large_pieces					6	18	6	11	40	0	51	140	93	47	7	36	0	43	794	531	263	17	28	0	45	1003	444	559	0	0	0	0	258	15	243	1145		460	255	7	8	6	0	sarychev_ps
Zykovo	1982-05-21	58.40	146.00	5_6	large_pieces					6	18	6	6	27	0	33	173	126	47	37	24	0	61	855	555	300	0	0	0	0	1003	444	559	0	0	0	0	258	15	243	1179		470	262	5	10	0	0	sarychev_ps
Zykovo	1982-05-22	59.00	147.00	5_6	large_pieces					6	18	6	3	34	0	37	210	160	50	12	27	0	39	894	582	312	0	0	0	0	1003	444	559	0	0	0	0	258	15	243	1210		483	272	5	8	0	0	sarychev_ps
Zykovo	1982-05-24	59.00	147.00	5_6	large_pieces					6	18	6	0	32	0	32	242	192	50	0	29	0	29	923	611	312	0	0	0	0	1003	444	559	0	0	0	0	258	15	243	1231		494	280	3	3	0	0	sarychev_ps
Zykovo	1982-05-26	59.00	143.00	5_6	large_pieces					5	15	5	20	66	0	86	328	278	50	0	11	0	11	934	622	312	0	0	0	0	1003	444	559	0	0	0	0	258	15	243	1261		506	288	12	0	0	0	sarychev_ps
Zykovo	1982-05-27	58.40	143.00	5_6	large_pieces					5	15	5	9	12	0	21	349	299	50	0	25	0	25	959	647	312	0	0	0	0	1003	444	559	0	0	0	0	258	15	243	1277		518	296	2	2	0	0	sarychev_ps
Zykovo	1982-05-28	58.50	143.00	5_6	large_pieces					5	15	5	13	23	0	36	385	335	50	7	8	0	15	974	662	312	0	0	0	0	1003	444	559	0	0	0	0	258	15	243	1293		530	304	4	0	0	0	sarychev_ps
Zykovo	1982-05-29	58.55	143.10	5_6	large_pieces					5	15	5	19	58	0	77	462	412	50	0	17	0	17	991	679	312	0	0	0	0	1003	444	559	0	0	0	0	258	15	243	1323		542	312	8	0	0	0	sarychev_ps
Zykovo	1982-05-30	59.00	142.30	5_6	young_pieces					5	15	5	17	14	0	3	493	443	50	3	20	0	23	1014	702	312	0	0	0	0	1003	444	559	0	0	0	0	258	15	243	1341		578	339	3	4	0	0	sarychev_ps
Zykovo	1982-05-31	58.50	142.40	5_6	large_pieces					5	15	5	20	28	0	48	541	491	50	9	12	0	21	1035	723	312	0	0	0	0	1003	444	559	0	0	0	0	258	15	243	1364		590	347	7	2	0	0	sarychev_ps
Zykovo	1982-06-01	58.20	142.30	5_6	large_pieces					5	15	5	9	5	0	14	555	505	50	0	0	0	0	1035	723	312	0	0	0	0	1003	444	559	0	0	0	0	258	15	243	1370		591	348	0	0	0	0	sarychev_ps
Zykovo	1982-06-02	57.45	140.45	5_6	large_pieces					5	15	5	320	45	0	365	920	870	50	0	0	0	0	1035	723	312	0	0	0	0	1003	444	559	0	0	0	0	258	15	243	1518		634	377	42	0	0	0	sarychev_ps
Zykovo	1982-06-03	57.30	140.30	5_6	large_pieces_polynias					5	15	5	55	10	0	65	985	935	50	0	0	0	0	1035	723	312	0	0	0	0	1003	444	559	0	0	0	0	258	15	243	1544		641	382	7	0	0	0	sarychev_ps
Zykovo	1982-06-07	54.50	143.25	3_4_and_6_7	small_pieces_large_floes					6	18	6	0	0	0	0	985	935	50	0	0	0	0	1035	723	312	235	190	0	425	1428	634	794	0	0	0	0	258	15	243	1780		726	442	0	0	50	0	sarychev_ps
Zykovo	1982-06-08	54.40	143.15	6_7	Large_pieces_field_pieces					5	15	5	0	0	0	0	985	935	50	0	0	0	0	1035	723	312	308	44	0	352	1780	678	1102	0	0	0	0	258	15	243	1977		806	492	0	0	42	0	sarychev_ps
Zykovo	1982-06-09	54.05	140.30	5_7	large_field_pieces					6	18	6	0	0	0	0	985	935	50	0	0	0	0	1035	723	312	0	0	0	0	1780	678	1102	75	17	0	92	350	32	318	2135		896	519	0	0	0	12	sarychev_ps
Zykovo	1982-06-10	54.00	140.25	6_7	small_large_pieces_field_pieces					4	12	4	0	0	0	0	985	935	50	0	0	0	0	1035	723	312	0	0	0	0	1780	678	1102	75	0	0	75	425	32	393	2269		977	542	0	0	0	10	sarychev_ps
Zykovo	1982-06-11	55.00	139.30	6_7	large_pieces					3	9	3	52	36	0	88	1073	1023	50	0	0	0	0	1035	723	312	0	0	0	0	1780	678	1102	0	0	0	0	425	32	393	2302		997	549	12	0	0	0	sarychev_ps
Zykovo	1982-06-12	54.55	139.00	6_7	large_pieces					6	18	6	160	34	0	194	1267	1217	50	0	0	0	0	1035	723	312	0	0	0	0	1780	678	1102	0	0	0	0	425	32	393	2336		1019	557	25	0	0	0	sarychev_ps
Zykovo	1982-06-15	59.32	154.51	5_6	small_large_pieces					7	21	7	43	0	0	43	1310	1260	50	0	0	0	0	1035	723	312	0	0	0	0	1780	678	1102	150	0	0	150	575	32	543	2562		1199	600	6	0	0	28	sarychev_ps
Zykovo	1982-06-18	54.30	141.00	7_8	large_pieces					6	18	6	0	0	0	0	1310	1260	50	0	0	0	0	1035	723	312	95	0	0	95	1875	678	1197	0	0	0	0	575	32	543	2594		1218	609	0	0	60	0	sarychev_ps
Zykovo	1982-06-19	55.20	137.20	6_7	large_pieces					6	18	6	150	183	0	333	1643	1593	50	11	0	0	11	1046	734	312	0	0	0	0	1875	678	1197	0	0	0	0	575	32	543	2660		1253	621	41	0	0	0	sarychev_ps
Zykovo	1982-06-20	55.25	137.30	6_7	large_pieces					6	18	6	0	0	0	0	1643	1593	50	22	0	0	22	1068	756	312	0	0	0	0	1875	678	1197	0	0	0	0	575	32	543	2666		1256	623	0	8	0	0	sarychev_ps
Zykovo	1982-06-21	54.35	140.15	6_7	small_large_pieces					6	18	6	115	145	0	260	1903	1738	165	0	0	0	0	1068	756	312	19	0	0	19	1894	678	1216	0	0	0	0	575	32	543	2737		1292	643	45	0	0	0	sarychev_ps
Zykovo	1982-06-22	54.30	140.25	6_7	small_large_pieces					6	18	6	106	200	0	306	2209	1938	271	0	0	0	0	1068	756	312	12	0	0	12	1906	678	1228	0	0	0	0	575	32	543	2815		1333	669	42	0	0	0	sarychev_ps
Zykovo	1982-06-23	54.40	140.45	7_8	small_large_pieces					6	18	6	0	150	0	150	2359	2088	271	0	0	0	0	1068	756	312	11	0	0	11	1917	678	1239	0	0	0	0	575	32	543	2880		1356	686	28	0	0	0	sarychev_ps
Zykovo	1982-06-24	54.00	141.10	6_7	small_large_pieces					6	18	6	106	42	0	148	2507	2130	377	17	0	0	17	1085	773	312	0	0	0	0	1917	678	1239	58	24	0	82	657	56	601	3117		1536	710	22	3	0	14	sarychev_ps
Zykovo	1982-06-25	54.05	141.30	5_6	small_large_pieces					6	18	6	53	140	0	193	2700	2270	430	0	0	0	0	1085	773	312	0	0	0	0	1917	678	1239	51	0	0	51	708	56	652	3319		1700	733	32	0	0	7	sarychev_ps
Zykovo	1982-07-02	54.30	138.15	4_5	large_pieces					6	18	6	100	0	0	100	2800	2370	430	0	0	0	0	1085	773	312	0	0	0	0	1917	678	1239	0	0	0	0	708	56	652	3349		1720	741	20	0	0	0	sarychev_ps
Zykovo	1982-07-03	54.15	138.00	4_5	large_pieces					6	18	6	205	0	0	205	3005	2575	430	0	0	0	0	1085	773	312	0	0	0	0	1917	678	1239	0	0	0	0	708	56	652	3410		1755	757	38	0	0	0	sarychev_ps
Zykovo	1982-07-04	54.10	138.10	4_5	large_pieces					6	18	6	70	0	0	70	3075	2645	430	0	0	0	0	1085	773	312	0	0	0	0	1917	678	1239	0	0	0	0	708	56	652	3431		1763	762	14	0	0	0	sarychev_ps
Zykovo	1982-07-05	54.05	140.35	4_5	small_large_pieces					6	18	6	60	0	0	60	3135	2705	430	0	0	0	0	1085	773	312	0	0	0	0	1917	678	1239	148	3	0	151	859	59	800	3576		1890	814	15	0	0	31	sarychev_ps
Zykovo	1982-07-06	54.10	141.20	4_5	small_large_pieces					6	18	6	85	0	0	85	3220	2790	430	0	0	0	0	1085	773	312	0	0	0	0	1917	678	1239	22	2	0	24	883	61	822	3738		1950	860	16	0	0	4	sarychev_ps
Zverevo	1982-04-19	58.05	154.02	8_9	fields_large_floes		light		singles	6	8	6	0	0	0	0	0	0	0	12	0	10	22	22	18	4	0	0	0	0	0	0	0	13	1	0	14	14	1	13			12	6	0	2	0	1	sarychev_ps
Zverevo	1982-04-20	57.30	154.12	8_9	fields		light		singles	6	8	6	12	0	0	12	12	2	10	17	0	0	17	39	33	6	6	0	0	6	6	2	4	2	0	0	2	16	2	14			23	11	1	1	0	0	sarychev_ps
Zverevo	1982-04-21	57.25	154.18	8_9	fields_large_floes		2_3	NE		6	8	6	3	0	0	3	15	3	12	7	5	10	22	61	53	8	40	0	5	45	51	8	43	0	0	0	0	16	2	14			43	17	0	2	4	0	sarychev_ps
Zverevo	1982-04-23	58.20	152.30	8_9	fields_large_floes		2_3	E		6	8	6	11	1	0	12	27	4	23	0	0	0	0	61	53	8	0	0	0	0	51	8	43	44	5	0	49	65	7	58			73	27	1	0	0	3	sarychev_ps
Zverevo	1982-04-25	58.15	152.45	9	fields_large_floes		4	W		6	8	6	0	0	0	0	27	4	23	0	0	0	0	61	53	8	0	0	0	0	51	8	43	40	2	0	42	107	9	98			103	46	0	0	0	3	sarychev_ps
Zverevo	1982-04-29	58.10	154.00	5_6	fields_large_floes		4	SSW		6	8	6	13	0	0	13	40	4	36	42	0	0	42	103	67	36	19	0	0	19	70	8	62	0	0	0	0	107	9	98			121	56	1	3	0	0	sarychev_ps
Zverevo	1982-04-30	58.00	153.25	7_8	fields_large_floes		4_5	SE		6	8	6	3	0	0	3	43	4	39	21	7	29	57	160	80	80	54	1	52	107	177	13	164	0	2	0	2	109	10	99			147	76	0	4	2	0	sarychev_ps
Zverevo	1982-05-01	57.25	153.05	7_8	fields_large_floes		4_5	S		6	8	6	0	0	0	0	43	4	39	22	5	0	27	187	97	90	43	2	0	45	222	15	207	0	0	0	0	109	10	99			162	86	0	2	2	0	sarychev_ps
Zverevo	1982-05-02	56.20	152.00	7_8	large_pieces_compact		8_14			6	8	6	44	8	0	52	95	12	83	6	13	0	19	206	115	91	0	0	0	0	222	15	207	0	0	0	0	109	10	99			180	98	4	1	0	0	sarychev_ps
Zverevo	1982-05-03	56.18	151.30	7_8	large_pieces_compact		3__4	NE		6	8	6	0	0	0	0	95	12	83	32	28	0	60	266	135	131	0	0	0	0	222	15	207	0	0	0	0	109	10	99			190	106	0	4	0	0	sarychev_ps
Zverevo	1982-05-04	56.30	151.10	7_8	large_pieces_polynias		4	W					0	0	0	0	95	12	83	30	30	0	60	326	185	141	34	3	0	37	259	18	241	0	0	0	0	109	10	99			216	111	0	4	1	0	sarychev_ps
Zverevo	1982-05-05	57.10	149.50	7_8	large_pieces		light			6	8	6	1	0	0	0	95	12	83	18	97	0	115	441	285	156	0	0	0	0	259	18	241	0	0	0	0	109	10	99			236	121	0	6	0	0	sarychev_ps
Zverevo	1982-05-06	57.10	150.00	7_8	large_pieces		4	N		6	8	6	0	0	0	0	95	12	83	11	89	0	100	541	382	159	0	0	0	0	259	18	241	0	0	0	0	109	10	99			252	126	0	7	0	0	sarychev_ps
Zverevo	1982-05-07	57.10	152.00	8	large_pieces		3	NNE		6	8	6	0	0	0	0	95	12	83	0	0	0	0	541	382	159	119	26	0	145	404	51	353	0	0	0	0	109	10	99			287	141	0	0	4	0	sarychev_ps
Zverevo	1982-05-10	58.45	150.00	7_8	large_pieces		light			6	8	6	0	0	0	0	95	12	83	0	0	0	0	541	382	159	62	38	0	100	504	91	413	0	0	0	0	109	10	99			317	153	0	0	5	0	sarychev_ps
Zverevo	1982-05-11	58.45	150.00	7_8	large_pieces		3	NW		6	8	6	0	0	0	0	95	12	83	0	0	0	0	541	382	159	72	8	0	80	584	101	483	0	0	0	0	109	10	99			337	163	0	0	6	0	sarychev_ps
Zverevo	1982-05-13	57.30	148.00	4_5	small_pieces		4	NE		6	8	6	0	0	0	0	95	12	83	0	0	0	0	541	382	159	14	56	0	70	654	161	493	20	0	0	20	129	10	119			362	173	0	0	5	1	sarychev_ps
Zverevo	1982-05-16	57.30	147.00	6_8	large_pieces		5	NE		6	8	6	0	0	0	0	95	12	83	10	96	0	106	647	482	165	14	56	0	70	654	161	493	0	0	0	0	129	10	119			387	183	0	7	0	0	sarychev_ps
Zverevo	1982-05-17	57.45	146.45	6_8	large_pieces		4	E		6	8	6	0	0	0	0	95	12	83	90	110	0	200	847	602	245	14	56	0	70	654	161	493	0	0	0	0	129	10	119			422	199	0	12	0	0	sarychev_ps
Zverevo	1982-05-18	58.10	146.50	5_6	large_pieces		4_5	NE		6	8	6	38	28	0	66	161	52	109	0	0	0	0	847	602	245	14	56	0	70	654	161	493	30	0	0	30	159	10	149			452	209	5	0	0	1	sarychev_ps
Zverevo	1982-05-19	58.20	147.30	4_5	large_pieces		4_5	E		6	8	6	0	0	0	0	161	52	109	0	0	0	0	847	602	245	81	9	0	90	744	181	563	0	0	0	0	159	10	149			472	215	0	0	4	0	sarychev_ps
Zverevo	1982-05-20	58.20	147.40	1_5	large_pieces		3_4	E_SW		6	8	6	14	56	0	70	231	112	119	0	0	0	0	847	602	245	50	0	0	50	794	181	613	0	0	0	0	159	10	149			502	225	5	0	3	0	sarychev_ps
Zverevo	1982-05-21	58.30	148.10	1_5	large_pieces		3	SSW		6	8	6	169	31	0	200	431	147	284	0	0	0	0	847	602	245	0	0	0	0	794	181	613	0	0	0	0	159	10	149			552	240	11	0	0	0	sarychev_ps
Zverevo	1982-05-22	58.40	147.40	3_5	large_pieces		4	SW		6	8	6	0	0	0	0	431	147	284	0	0	0	0	847	602	245	170	30	0	200	994	211	783	0	0	0	0	159	10	149			602	255	0	0	8	0	sarychev_ps
Zverevo	1982-05-23	59.00	148.00	3_5	large_pieces		4_5	W		6	8	6	0	0	0	0	431	147	284	40	60	0	100	947	672	275	0	0	0	0	994	211	783	20	0	0	20	179	10	169			642	277	0	5	0	1	sarychev_ps
Zverevo	1982-05-24	59.00	147.00	3_5	large_pieces		5	W		5	12	5	22	50	0	72	503	207	296	0	0	0	0	947	672	275	0	0	0	0	994	211	783	20	0	0	20	199	10	169			692	285	4	0	0	1	sarychev_ps
Zverevo	1982-05-25	59.05	146.30	2_3	small_pieces		2	ESE		6	8	6	48	74	0	122	625	314	311	0	0	0	0	947	672	275	0	0	0	0	994	211	783	20	0	0	20	199	10	169			707	290	7	0	0	0	sarychev_ps
Zverevo	1982-05-26	49.00	147.00	3_4	small_pieces		light			5	12	5	53	125	0	178	803	470	333	0	0	0	0	947	672	275	0	0	0	0	994	211	783	20	0	0	20	199	10	169			733	300	11	0	0	0	sarychev_ps
Zverevo	1982-05-27	59.00	145.00	4_5	small_pieces		4	W		5	12	5	292	0	0	292	1095	716	379	0	0	0	0	947	672	275	0	0	0	0	994	211	783	20	0	0	20	199	10	169			773	320	16	0	0	0	sarychev_ps
Zverevo	1982-05-28	59.00	142.30	5	large_pieces		light			4	12	4	99	71	0	170	1265	860	405	0	0	0	0	947	672	275	0	0	0	0	994	211	783	0	0	0	0	199	10	169			803	330	11	0	0	0	sarychev_ps
Zverevo	1982-05-29	59.00	142.30	5	large_pieces		light			6	8	6	151	31	0	182	1447	998	449	0	0	0	0	947	672	275	6	0	0	6	1000	211	789	26	0	0	26	225	10	215			853	350	14	0	0	1	sarychev_ps
Zverevo	1982-05-30	55.00	143.55	7	large_pieces		4	W		6	8	6	144	82	0	226	1673	1196	477	32	28	0	60	1007	726	281	0	0	0	0	1000	211	789	0	0	0	0	225	10	215			903	370	8	3	0	0	sarychev_ps
Zverevo	1982-05-31	54.55	143.58	6_8	large_pieces		4	W		6	8	6	0	0	0	0	1673	1196	477	0	0	0	0	1007	726	281	333	39	0	372	1372	253	1119	0	0	0	0	225	10	215			1010	410	0	0	7	0	sarychev_ps
Zverevo	1982-06-01	58.30	142.20	5	large_pieces		5	NW		6	8	6	42	0	0	42	1715	1232	483	0	0	0	0	1007	726	281	0	0	0	0	1372	253	1119	0	0	0	0	225	10	215			1017	413	2	0	0	0	sarychev_ps
Zverevo	1982-06-02	57.40	140.40		small_pieces		light			6	8	6	46	19	0	65	1780	1295	485	0	0	0	0	1007	726	281	0	0	0	0	1372	253	1119	0	0	0	0	225	10	215			1027	417	4	0	0	0	sarychev_ps
Zverevo	1982-06-03	56.10	137.50		small_pieces_compact		3_4	NE		6	8	6	77	15	0	92	1872	1328	544	0	0	0	0	1007	726	281	0	0	0	0	1372	253	1119	0	0	0	0	225	10	215			1043	424	7	0	0	0	sarychev_ps
Zverevo	1982-06-04	56.10	137.50	2_3	small_pieces		light			6	8	6	68	16	0	84	1956	1388	568	0	0	0	0	1007	726	281	0	0	0	0	1372	253	1119	0	0	0	0	225	10	215			1055	431	5	0	0	0	sarychev_ps
Zverevo	1982-06-05	55.55	137.10	1_2	small_pieces		4_6	NE		6	8	6	80	20	0	100	2056	1448	608	8	0	0	8	1015	734	281	0	0	0	0	1372	253	1119	0	0	0	0	225	10	215			1070	441	7	1	0	0	sarychev_ps
Zverevo	1982-06-06	57.54	140.50		small_pieces		light			6	8	6	72	18	0	90	2146	1498	648	0	0	0	0	1015	734	281	0	0	0	0	1372	253	1119	0	0	0	0	225	10	215			1085	149	9	0	0	0	sarychev_ps
Zverevo	1982-06-07	57.50	140.45	2_3	small_pieces		4	S_SSW		6	8	6	81	19	0	100	2246	1560	686	0	0	0	0	1015	734	281	0	0	0	0	1372	253	1119	0	0	0	0	225	10	215			1101	454	9	0	0	0	sarychev_ps
Zverevo	1982-06-08	55.40	137.00	5_6	large_pieces		light			6	8	6	91	15	0	106	2352	1626	726	0	0	0	0	1015	734	281	0	0	0	0	1372	253	1119	0	0	0	0	225	10	215			1121	462	7	0	0	0	sarychev_ps
Zverevo	1982-06-11	54.50	138.18	6	large_pieces		light			6	8	6	0	0	0	106	2352	1626	726	0	0	0	0	1015	734	281	197	0	0	197	1569	293	1276	101	0	0	101	326	10	316			1261	502	0	0	9	1	sarychev_ps
Zverevo	1982-06-12	54.50	138.15	6	large_pieces		light			6	8	6	0	0	0	0	2352	1626	726	0	0	0	0	1015	734	281	180	20	0	200	1769	313	1456	143	0	0	143	469	10	459			1391	542	0	0	12	7	sarychev_ps
Zverevo	1982-06-13	54.50	138.15	5	large_pieces		light			6	8	6	317	31	0	348	2700	1657	1043	NA	NA	NA	70	1085	734	351	NA	NA	NA	64	1833	313	1520	NA	NA	NA	74	543	10	533			1510	562	17	5	3	4	sarychev_ps
Zalesovo	1982-04-14	57.16	156.00	6_7	large_pieces					2	6	2	0	0	0	0	0	0	0	0	0	4	4	4	3	1	0	0	0	0	0	0	0	13	0	0	13	13	1	12									dunyushkin_sp
Zalesovo	1982-04-15	57.56	155.56	6_7	large_pieces					4	12	4	0	0	0	0	0	0	0	21	0	0	21	25	12	13	0	0	0	0	0	0	0	0	0	0	0	13	1	2									dunyushkin_sp
Zalesovo	1982-04-17	57.33	153.45	6_7	large_pieces					6	18	6	0	0	0	0	0	0	0	8	0	15	23	48	25	23	0	0	0	0	0	0	0	6	0	0	6	19	1	18									dunyushkin_sp
Zalesovo	1982-04-18	57.29	153.59	6_7	large_pieces					6	18	6	0	0	0	0	0	0	0	10	0	21	31	79	38	41	25	0	10	35	35	11	24	6	0	0	6	25	1	24									dunyushkin_sp
Zalesovo	1982-04-19	57.15	155.43	7_8	large_pieces					6	18	6	0	0	0	0	0	0	0	0	0	0	0	79	38	41	37	0	12	49	84	43	41	2	0	0	2	27	1	26									dunyushkin_sp
Zalesovo	1982-04-20	57.22	156.12	6_7	large_pieces					6	18	6	0	0	0	0	0	0	0	0	0	0	0	79	38	41	0	0	0	0	84	43	41	9	0	0	9	36	1	35			68.6	4.6					dunyushkin_sp
Zalesovo	1982-04-21	57.53	156.14	5_6	large_pieces					6	18	6	0	0	2	2	2	1	1	0	0	0	0	79	38	41	0	0	0	0	84	43	41	12	0	0	12	48	1	47									dunyushkin_sp
Zalesovo	1982-04-23	58.03	154.24	5_6	large_pieces					6	18	6	0	9	0	9	11	1	10	0	0	31	31	110	63	47	18	0	0	18	102	55	47	0	0	0	0	48	1	47									dunyushkin_sp
Zalesovo	1982-04-24	58.08	154.32	6_8	large_pieces					6	18	6	0	0	0	0	11	1	10	0	0	52	52	162	85	87	0	0	0	0	102	55	47	0	0	0	0	48	1	47									dunyushkin_sp
Zalesovo	1982-04-25	58.48	154.01	5_6	large_pieces					6	18	6	0	0	0	0	11	1	10	10	0	11	21	183	96	87	8	0	8	16	118	56	62	1	0	0	1	49	1	48									dunyushkin_sp
Zalesovo	1982-04-28	57.15	153.50	6_7	large_pieces					6	18	6	0	0	0	0	11	1	10	19	0	12	31	214	108	106	22	0	5	27	145	56	89	2	0	0	2	51	1	50									dunyushkin_sp
Zalesovo	1982-04-29	57.18	153.29	6_8	large_pieces					6	18	6	0	0	0	0	11	1	10	12	0	11	23	237	119	118	13	0	6	19	164	56	108	4	0	0	4	54	1	53									dunyushkin_sp
Zalesovo	1982-04-30	57.34	153.47	6_7	large_pieces					6	18	6	0	0	0	0	11	1	10	0	0	23	23	260	142	118	28	0	0	28	192	56	136	2	0	0	2	56	1	55			142	54					dunyushkin_sp
Zalesovo	1982-05-02	58.59	155.31	6_7	large_pieces					6	18	6	0	0	0	0	11	1	10	1	0	2	3	263	145	118	0	0	0	0	192	56	136	8	0	0	8	64	1	63									dunyushkin_sp
Zalesovo	1982-05-03	58.46	150.50	5_7	large_pieces					3	9	3	2	5	0	7	18	2	16	0	0	0	0	263	145	118	0	0	0	0	192	56	136	0	0	0	0	56	1	55									dunyushkin_sp
Zalesovo	1982-05-04	58.55	154.47	5_6	large_pieces					6	18	6	0	0	0	0	18	2	16	0	0	0	0	263	145	118	0	0	0	0	192	56	136	31	0	0	31	87	1	86									dunyushkin_sp
Zalesovo	1982-05-05	58.52	155.00	5_6	large_pieces					6	18	6	0	0	0	0	18	2	16	0	0	0	0	263	145	118	0	0	0	0	192	56	136	27	0	0	27	114	1	113									dunyushkin_sp
Zalesovo	1982-05-06	58.48	155.15	5_6	large_pieces					6	18	6	0	0	0	0	18	2	16	0	0	0	0	263	145	118	0	0	0	0	192	56	136	30	0	0	30	144	1	143									dunyushkin_sp
Zalesovo	1982-05-08	59.00	147.40	5_6	large_pieces					6	18	6	0	0	0	0	18	2	16	0	0	0	0	263	145	118	0	0	0	0	192	56	136	34	0	0	34	177	1	176									dunyushkin_sp
Zalesovo	1982-05-09	59.02	147.59	5_6	large_pieces					6	18	6	0	0	0	0	18	2	16	21	0	0	21	284	199	85	0	0	0	0	192	56	136	14	0	0	14	191	1	190									dunyushkin_sp
Zalesovo	1982-05-10	58.43	150.35	7_8	large_pieces					4	12	4	2	1	0	3	21	5	16	NA	NA	NA	23	307	222	85	0	0	0	0	192	56	136	0	0	0	0	191	1	190			229.3	101					dunyushkin_sp
Zalesovo	1982-05-12	57.20	151.03	4_6	large_pieces					6	18	6	3	2	0	5	26	8	18	14	11	0	25	332	226	106	50	22	0	72	264	60	204	0	0	0	0	191	1	190									dunyushkin_sp
Zalesovo	1982-05-13	57.49	151.15	5_6	large_pieces					6	18	6	1	2	0	3	29	9	20	29	16	0	45	377	231	146	110	41	0	151	415	81	334	0	0	0	0	191	1	190									dunyushkin_sp
Zalesovo	1982-05-14	57.53	151.02	5_6	large_pieces					6	18	6	0	0	0	0	29	9	20	17	4	0	21	398	234	164	12	40	0	152	467	92	365	0	0	0	0	191	1	190									dunyushkin_sp
Zalesovo	1982-05-15	57.58	150.06	6_7	large_pieces					6	18	6	0	6	0	6	35	10	25	18	22	12	52	450	250	200	72	12	0	84	551	133	418	0	0	0	0	191	1	190									dunyushkin_sp
Zalesovo	1982-05-16	57.50	149.37	6_7	large_pieces					6	18	6	4	2	0	6	41	10	31	8	16	0	27	477	254	223	91	29	0	120	671	172	499	1	0	0	1	192	1	191									dunyushkin_sp
Zalesovo	1982-05-17	57.44	148.56	5_6	large_pieces					6	18	6	2	0	0	2	43	11	32	19	2	0	21	498	256	242	160	24	0	184	855	233	622	4	0	0	4	196	1	195									dunyushkin_sp
Zalesovo	1982-05-18	57.56	148.22	5_6	large_pieces					4	12	4	0	0	0	0	43	11	32	21	3	0	24	522	258	264	35	5	0	40	895	258	637	0	0	0	0	196	1	195									dunyushkin_sp
Zalesovo	1982-05-19	58.10	147.49	4_6	large_pieces					6	18	6	0	2	0	2	45	13	32	18	0	0	18	540	258	282	30	6	0	36	931	287	644	0	0	0	0	196	1	195									dunyushkin_sp
Zalesovo	1982-05-20	58.42	147.27	6_7	large_pieces					6	18	6	0	0	0	0	45	13	32	13	0	0	13	553	258	295	7	2	0	9	940	292	648	6	0	0	6	202	2	200			420	190					dunyushkin_sp
Zalesovo	1982-05-21	58.36	147.41	5_6	large_pieces					6	18	6	18	7	0	25	70	24	46	18	4	0	22	575	266	309	10	2	0	12	952	302	652	0	0	0	0	202	2	200									dunyushkin_sp
Zalesovo	1982-05-22	58.08	148.07	5_6	large_pieces					6	18	6	24	4	0	28	98	36	62	23	8	0	31	606	284	322	22	2	0	24	976	323	653	0	0	0	0	202	2	200									dunyushkin_sp
Zalesovo	1982-05-23	58.19	148.14	5_6	large_pieces					6	18	6	19	7	0	26	124	57	67	15	5	0	20	626	302	324	0	11	0	11	987	329	658	5	1	0	6	208	3	205									dunyushkin_sp
Zalesovo	1982-05-24	58.20	149.19	5_6	large_pieces					6	18	6	39	6	0	45	169	92	77	25	6	0	31	657	306	351	0	0	0	0	987	329	658	4	0	0	4	212	3	209									dunyushkin_sp
Zalesovo	1982-05-25	58.49	154.54	5_6	large_pieces					6	18	6	29	12	0	41	210	110	100	47	12	0	59	714	317	399	0	6	0	6	993	334	659	6	0	0	6	218	6	212									dunyushkin_sp
Zalesovo	1982-05-27	60.41	159.38	6_7	large_pieces					6	18	6	37	12	0	49	259	132	127	14	0	0	14	730	319	411	0	2	0	2	995	335	660	7	0	0	7	225	6	219									dunyushkin_sp
Zalesovo	1982-05-28	59.45	154.58	5_6	large_pieces					6	18	6	30	21	0	51	310	141	169	4	0	0	4	734	323	411	NA	NA	NA	5	1000	337	663	0	0	0	0	225	6	219									dunyushkin_sp
Zalesovo	1982-05-29	59.48	155.00	4_6	large_pieces					6	18	6	13	22	0	35	345	150	195	11	2	0	13	747	347	400	0	0	0	0	1000	337	663	0	0	0	0	225	6	219									dunyushkin_sp
Zalesovo	1982-05-30	59.45	155.01	4_6	large_pieces					6	18	6	29	16	0	45	390	159	231	0	0	0	0	747	347	400	0	0	0	0	1000	337	663	0	0	0	0	225	6	219			695	350					dunyushkin_sp
Zalesovo	1982-05-31	59.46	155.06	5_6	large_pieces				singles	6	18	6	0	0	0	0	390	159	231	29	0	0	29	776	353	423	0	0	0	0	1000	337	663	0	0	0	0	225	6	219									dunyushkin_sp
Zalesovo	1982-06-03	57.37	140.37	3_4	large_pieces					6	18	6	0	0	0	0	390	159	231	81	0	0	81	857	297	560	0	0	0	0	1000	337	663	0	0	0	0	225	6	219									dunyushkin_sp
Zalesovo	1982-06-04	55.08	138.38	4_6	large_pieces				small_groups	5	15	5	104	0	0	104	494	203	291	31	0	0	31	888	378	510	0	0	0	0	1000	337	663	0	0	0	0	225	6	219									dunyushkin_sp
Zalesovo	1982-06-05	54.56	141.43	4_6	large_pieces					6	18	6	32	0	0	32	526	218	308	26	0	0	26	914	390	524	439	0	0	439	1439	353	1086	0	0	0	0	225	6	219									dunyushkin_sp
Zalesovo	1982-06-06	54.48	142.17	4_7	large_pieces					6	18	6	30	0	0	30	556	223	333	18	0	0	18	932	407	525	436	0	0	436	1875	367	1508	0	0	0	0	225	6	219									dunyushkin_sp
Zalesovo	1982-06-07	54.12	141.08	5_7	large_pieces					6	18	6	118	0	0	118	674	239	435	36	0	0	36	968	438	530	0	0	0	0	1875	367	1508	75	0	0	75	300	12	288									dunyushkin_sp
Zalesovo	1982-06-08	54.08	140.48	5_7	large_pieces					6	18	6	118	0	0	118	792	259	533	28	0	0	28	996	456	540	0	0	0	0	1875	367	1508	62	0	0	62	362	16	346									dunyushkin_sp
Zalesovo	1982-06-09	54.03	140.32	5_7	large_pieces					6	18	6	114	0	0	114	906	278	628	8	0	0	8	1004	464	540	0	0	0	0	1875	367	1508	45	0	0	45	407	18	389									dunyushkin_sp
Zalesovo	1982-06-10	54.46	139.51	5__6	large_pieces					6	18	6	38	0	0	38	944	278	666	6	0	0	6	1010	470	540	0	0	0	0	1875	367	1508	0	0	0	0	407	18	389			942	390					dunyushkin_sp
Zalesovo	1982-06-11	54.44	139.46	5_6	large_pieces					6	18	6	127	0	0	127	1071	287	784	1	0	0	1	1011	471	540	0	0	0	0	1875	367	1508	0	0	0	0	407	18	389									dunyushkin_sp
Zalesovo	1982-06-12	54.55	139.25	5_7	large_pieces					6	18	6	74	0	0	74	1145	325	820	1	0	0	1	1012	472	540	0	0	0	0	1875	367	1508	0	0	0	0	407	18	389									dunyushkin_sp
Zalesovo	1982-06-13	54.34	139.40	5_6	large_pieces					6	18	6	97	0	0	97	1242	389	853	0	0	0	0	1012	472	540	0	0	0	0	1875	367	1508	0	0	0	0	407	18	389									dunyushkin_sp
Zalesovo	1982-06-14	54.54	139.16	5_6	large_pieces					6	18	6	136	0	0	136	1378	437	941	0	0	0	0	1012	472	540	0	0	0	0	1875	367	1508	0	0	0	0	407	18	389									dunyushkin_sp
Zalesovo	1982-06-16	57.37	139.25	4_6	large_pieces					6	18	6	72	0	0	72	1444	469	975	0	0	0	0	1012	472	540	0	0	0	0	1875	367	1508	0	0	0	0	407	18	389									dunyushkin_sp
Zalesovo	1982-06-17	54.33	140.12	4_5	large_pieces					6	18	6	143	0	0	143	1587	529	1058	0	0	0	0	1012	472	540	0	0	0	0	1875	367	1508	0	0	0	0	407	18	389									dunyushkin_sp
Zalesovo	1982-06-18	54.02	140.46	4_5	large_pieces					6	18	6	84	0	0	84	1671	580	1091	0	0	0	0	1012	472	540	0	0	0	0	1875	367	1508	8	0	0	8	415	18	397									dunyushkin_sp
Zalesovo	1982-06-19	55.18	138.10	4_6	large_pieces					6	18	6	72	0	0	72	1743	614	1129	0	0	0	0	1012	472	540	0	0	0	0	1875	367	1508	0	0	0	0	415	18	397									dunyushkin_sp
Zalesovo	1982-06-20	55.20	138.12	6_7	large_pieces					6	18	6	82	0	0	82	1825	666	1159	0	0	0	0	1012	472	540	0	0	0	0	1875	367	1508	0	0	0	0	415	18	397			1082	438					dunyushkin_sp
Zalesovo	1982-06-21	54.30	140.07	4_5	large_pieces					6	18	6	114	0	0	114	1939	738	1201	16	0	0	16	1028	488	540	0	0	0	0	1875	367	1508	0	0	0	0	415	18	397									dunyushkin_sp
Zalesovo	1982-06-22	54.38	139.23	4_5	large_pieces					6	18	6	171	0	0	171	2110	901	1209	21	0	0	21	1049	508	541	0	0	0	0	1875	367	1508	10	0	0	10	425	18	407									dunyushkin_sp
Zalesovo	1982-06-23	54.12	140.44	4_5	large_pieces					6	18	6	42	0	0	42	2152	942	1210	18	0	0	18	1067	526	541	0	0	0	0	1875	367	1508	40	0	0	40	465	35	430									dunyushkin_sp
Zalesovo	1982-06-24	54.08	140.58	3_4	small_pieces					6	18	6	71	0	0	71	2223	1012	1211	18	0	0	18	1085	544	541	0	0	0	0	1875	367	1508	75	0	0	75	540	42	498									dunyushkin_sp
Zalesovo	1982-06-25	54.28	141.00	4_5	large_pieces					6	18	6	140	0	0	140	2363	1147	1216	0	0	0	0	1085	544	541	0	0	0	0	1875	367	1508	0	0	0	0	540	42	498									dunyushkin_sp
Zalesovo	1982-07-03	54.42	139.15	4_5	large_pieces					6	18	6	72	0	0	72	2435	1207	1228	0	0	0	0	1085	544	541	0	0	0	0	1875	367	1508	0	0	0	0	540	42	498									dunyushkin_sp
Zalesovo	1982-07-04	54.22	138.15	3_4	large_pieces					6	18	6	89	0	0	89	2524	1296	1228	0	0	0	0	1085	544	541	0	0	0	0	1875	367	1508	0	0	0	0	540	42	498									dunyushkin_sp
Zalesovo	1982-07-05	54.06	140.54	3_4	small_pieces					6	18	6	65	0	0	65	2589	1361	1228	0	0	0	0	1085	544	541	0	0	0	0	1875	367	1508	63	0	0	63	603	42	561									dunyushkin_sp
Zalesovo	1982-07-06	54.11	140.46	3_4	small_pieces					6	18	6	30	0	0	30	2619	1391	1228	0	0	0	0	1085	544	541	0	0	0	0	1875	367	1508	32	0	0	32	35	42	593			1290	550					dunyushkin_sp
Zubovo	1981-04-13	54.30	150.40		tails			N		5	15	5	0	0	0	0	0	0	0	43	0	7	50	50	50	0	0	0	0	0	0	0	0	0	0	0	0	0	0	0			10	2
Zubovo	1981-04-14	54.32	150.28	7_8				N	singles	6	18	6	0	0	0	0	0	0	0	44	0	8	52	102	102	0	0	0	0	0	0	0	0	0	0	0	0	0	0	0
Zubovo	1981-04-16	56.18	154.27	5_7	small_pieces			N		7	21	7	8	0	0	8	8	8	0	71	9	0	80	182	132	50	0	0	0	0	0	0	0	0	0	0	0	0	0	0			20	4.5
Zubovo	1981-04-17	56.18	154.27	4_6	small_pieces			N	singles	7	21	7	52	0	0	52	60	60	0	66	4	0	70	252	182	70	0	0	0	0	0	0	0	0	0	0	0	0	0	0			50	10.5
Zubovo	1981-04-19	54.32	150.28	6_8				N	singles	7	21	7								32	0	0	32	284	210	74	0	0	0	0	0	0	0	98	0	0	98	98	0	98			60	30
Zubovo	1981-04-20	54.32	150.28	6_9				N	singles	6	18	6	0	0	0	0	60	60	0	51	17	0	68	352	270	82	0	0	0	0	0	0	0	70	0	0	70	168	0	168			62	31
Zubovo	1981-04-21	54.32	150.28	6_8				N	singles	6	18	6	0	2	0	2	62	62	0	12	0	0	12	364	280	84	0	0	0	0	0	0	0	0	0	0	0	168	0	168			66	33
Zubovo	1981-04-22	59.14	155.55	5_7				N	singles	6	18	6	0	0	0	0	62	62	0	48	14	0	62	426	320	106	0	0	0	0	0	0	0	22	0	0	22	190	0	190			92	46
Zubovo	1981-04-23	58.09	153.55					N		6	18	6	0	0	0	0	62	62	0	67	17	0	84	510	364	146	0	0	0	0	0	0	0	4	0	0	4	194	0	194			122	61
Zubovo	1981-04-24	58.20	153.45					N		6	18	6	0	0	0	0	62	62	0	84	5	0	89	599	424	175	0	0	0	0	0	0	0	9	0	0	9	203	0	203			144	72
Zubovo	1981-04-25	58.00	154.20					N		6	18	6	0	0	0	0	62	62	0	43	0	0	43	642	440	202	0	0	0	0	0	0	0	10	0	0	10	213	0	213			159	80
Zubovo	1981-04-26	53.20	156.20					N		6	18	6	0	0	0	0	62	62	0	52	6	0	58	700	470	230	0	0	0	0	0	0	0	2	0	0	2	215	0	215			170	85
Zubovo	1981-04-27	60.00	151.10					N		6	18	6	0	0	0	0	62	62	0	33	0	0	33	733	485	248	0	0	0	0	0	0	0	6	0	0	6	221	0	221			180	(60_ц)
Zubovo	1981-04-28	58.40	153.00					N		6	18	6	0	0	0	0	62	62	0	71	8	0	79	812	545	267	0	0	0	0	0	0	0	4	0	0	4	225	0	225			197	(68_ц)
Zubovo	1981-04-29	58.25	152.30					N		5	15	5	0	0	0	0	62	62	0	32	24	0	56	868	590	278	0	0	0	0	0	0	0	9	0	0	9	234	0	234			213	106.5
Zubovo	1981-04-30	58.48	153.20					N		5	15	5	0	0	0	0	62	62	0	29	11	0	40	908	610	298	0	0	0	0	0	0	0	0	0	0	0	234	0	234			220	110
Zubovo	1981-05-02	60.07	156.45					N		6	18	6	0	0	0	0	62	62	0	92	10	0	102	1010	650	360	57	7	0	64	64	32	32	0	0	0	0	234	0	234			250	125
Zubovo	1981-05-03	60.4167	156.417					N		6	18	6	0	0	0	0	62	62	0	12	27	0	39	1049	677	372	135	35	0	170	234	132	102	0	0	0	0	234	0	234			288	144
Zubovo	1981-05-04	60.05	155.417					N		6	18	6	0	0	0	0	62	62	0	207	54	0	261	1310	784	526	117	28	0	145	379	207	172	0	0	0	0	234	0	234			361	180.5
Zubovo	1981-05-05	59.6833	155.083					N		5	15	5	0	0	0	0	62	62	0	57	8	0	65	1375	820	555	11	0	0	11	390	210	180	0	0	0	0	234	0	234			374	187
Zubovo	1981-05-06	59.3167	154.083					N		4	12	4	0	0	0	0	62	62	0	71	60	0	131	1506	860	656	21	0	0	21	411	231	180	0	0	0	0	234	0	234			402	201
Zubovo	1981-05-07	59.6167	153.75					N		6	18	6	0	0	0	0	62	62	0	14	78	0	92	1598	910	688	27	3	0	30	441	241	200	0	0	0	0	234	0	234			421	212
Zubovo	1981-05-08	59.25	153.417					N		6	18	6	0	0	0	0	62	62	0	21	37	0	58	1656	947	709	32	6	0	38	479	259	220	0	0	0	0	234	0	234			442	221
Zubovo	1981-05-09	58.8833	152.417					N		6	18	6	0	0	0	0	62	62	0	20	15	0	35	1691	977	714	41	0	0	41	520	270	250	0	0	0	0	234	0	234			455	225
Zubovo	1981-05-10	58.5167	152.083					N		5	15	5	0	0	0	0	62	62	0	41	4	0	45	1736	1017	719	9	2	0	11	531	281	250	0	0	0	0	234	0	234			468	234
Zubovo	1981-05-11	58.15	151.083					NNW		6	18	6	0	0	0	0	62	62	0	27	11	0	38	1774	1040	723	51	21	0	72	603	303	300	0	0	0	0	234	0	234			488	244
Zubovo	1981-05-12	58.45	150.75					NNW		6	18	6	0	0	0	0	62	62	0	17	0	0	17	1791	1050	730	0	47	0	47	650	330	320	0	0	0	0	234	0	234			500	250
Zubovo	1981-05-13	58.0833	150.417					NW		6	18	6	0	0	0	0	62	62	0	32	0	0	32	1823	1070	742	34	7	0	41	691	351	340	0	0	0	0	234	0	234			512	256
Zubovo	1981-05-14	57.7167	149.417					NW		6	18	6	0	0	0	0	62	62	0	41	4	0	45	1868	1100	757	57	3	0	60	751	381	370	0	0	0	0	234	0	234			532	266
Zubovo	1981-05-15	57.35	149.083					NW		6	18	6	0	0	0	0	62	62	0	39	12	0	51	1919	1130	779	3	0	0	3	754	381	373	0	0	0	0	234	0	234			537	270
Zubovo	1981-05-16	57.65	148.083					NW		6	18	6	0	0	0	0	62	62	0	21	0	0	21	1940	1150	790	0	0	0	0	754	381	373	0	0	0	0	234	0	234			546	273
Zubovo	1981-05-17	57.2833	147.75					NW		6	18	6	0	0	0	0	62	62	0	42	0	0	42	1982	1180	802	82	40	0	122	876	446	430	0	0	0	0	234	0	234			561	288
Zubovo	1981-05-18	56.9167	147.417					NW		6	18	6	0	0	0	0	62	62	0	37	12	0	49	2031	1210	821	54	11	0	65	941	481	460	0	0	0	0	234	0	234			596	298
Zubovo	1981-05-19	56.55	146.417					NW		6	18	6	0	0	0	0	62	62	0	7	0	0	7	2038	1217	821	12	12	0	24	965	505	460	0	0	0	0	234	0	234			600	300
Zubovo	1981-05-20	56.1833	146.083					NW		6	18	6	0	0	0	0	62	62	0	51	4	0	55	2093	1252	841	21	9	0	30	995	515	480	0	0	0	0	234	0	234			616	308
Zubovo	1981-05-26	56.4833	145.083							6	18	6	0	0	0	0	62	62	0	32	0	0	32	2125	1275	850	37	24	0	61	1056	546	510	0	0	0	0	234	0	234			634	317
Zubovo	1981-05-27	56.1167	144.75							5	15	5	0	0	0	0	62	62	0	40	11	0	51	2176	1315	861	32	7	0	39	1095	565	530	0	0	0	0	234	0	234			650	325
Zubovo	1981-05-28	55.75	144.417							6	18	6	0	0	0	0	62	62	0	17	0	0	17	2193	1332	861	10	8	0	18	1113	583	530	0	0	0	0	234	0	234			656	328
Zubovo	1981-06-01	55.3833	143.417							6	18	6	0	0	0	0	62	62	0	29	4	0	33	2226	1345	881	60	7	0	67	1180	610	570	0	0	0	0	234	0	234			674	337
Zubovo	1981-06-02	55.20	143.16					W		6	18	6	0	0	0	0	62	62	0	41	2	0	43	2269	1368	901	64	67	0	131	1311	671	640	0	0	0	0	234	0	234			704	352
Zubovo	1981-06-03	54.55	142.00					SW		6	18	6	3	0	0	3	65	65	0	51	0	0	51	2320	1380	940	140	52	0	192	1503	771	732	0	0	0	0	234	0	234			750	375
Zubovo	1981-06-04	54.55	142.00					SW		6	18	6	31	2	0	33	98	98	0	22	0	0	22	2342	1392	950	157	74	0	231	1734	884	850	0	0	0	0	234	0	234			800	400
Zubovo	1981-06-05	53.55	137.08					NW		6	18	6	17	14	0	31	129	129	0	71	0	0	71	2413	1443	970	59	117	0	176	1910	960	950	0	0	0	0	234	0	234			850	425
Zubovo	1981-06-06	54.2167	137.7							6	18	6	21	0	0	21	150	150	0	89	0	0	89	2502	1511	991	231	142	0	373	2283	1143	1140	0	0	0	0	234	0	234			937	470
Zubovo	1981-06-07	54.5167	138.267							6	18	6	29	7	0	36	186	186	0	0	0	0	0	2502	1511	991	38	40	0	78	2361	1191	1170	0	0	0	0	234	0	234			957	480
Zubovo	1981-06-08	54.15	138.017							6	18	6	31	10	0	41	227	227	0	0	0	0	0	2502	1511	991	40	21	0	61	2422	1211	1211	0	0	0	0	234	0	234			977	490
Zubovo	1981-06-09	54.45	138.733							6	18	6	79	30	0	109	336	336	0	0	0	0	0	2502	1511	991	15	24	0	39	2461	1231	1230	0	0	0	0	234	0	234			1003	503
Zubovo	1981-06-10	54.28	138.45					NW		5	15	5	137	38	0	175	511	511	0	0	0	0	0	2502	1511	991	0	0	0	0	2461	1231	1230	96	0	0	96	330	0	330			1104	556
Zubovo	1981-06-11	54.27	138.45							4	12	4	211	46	0	257	768	768	0	0	0	0	0	2502	1511	991	0	0	0	0	2461	1231	1230	94	16	0	100	430	16	414			1220	615
Zubovo	1981-06-12	54.26	138.45					NW		5	15	5	197	35	0	232	1000	1000	0	0	0	0	0	2502	1511	991	0	0	0	0	2461	1231	1230	54	17	0	71	501	33	468			1310	660
Zubovo	1981-06-13	54.4	139.383							6	18	6	211	69	0	280	1280	1280	0	0	0	0	0	2502	1511	991	0	0	0	0	2461	1231	1230	103	19	0	122	623	52	571			1414	728
Zubovo	1981-06-14	54.22	140.00					SW		6	18	6	237	64	0	301	1581	1581	0	0	0	0	0	2502	1511	991	0	0	0	0	2461	1231	1230	78	0	0	78	701	52	649			1523	782
Zubovo	1981-06-15	54.22	140.00					SW		6	18	6	0	0	0	0	1581	1581	0	0	0	0	0	2502	1511	991	0	0	0	0	2461	1231	1230	183	0	0	183	884	52	832			1665	853
Zubovo	1981-06-16	54.20	140.00					SW		5	15	5	170	49	0	219	1800	1751	49	0	0	0	0	2502	1511	991	0	0	0	0	2461	1231	1230	86	0	0	86	970	52	918			2100	1120
Zarechie	1981-04-23	59.39	156.01	8_9						6	18	10	1	1	0	2	2	2	0	11	0	2	13	13	5	8	0	0	0	0	0	0	0	8	1	0	9	9	1	8			8	4					dunyushkin_sp
Zarechie	1981-04-24	59.31	155.37	8_9						6	18	10	0	0	0	0	2	2	0	9	0	1	10	23	11	12	0	0	0	0	0	0	0	27	1	0	28	37	2	35			12	5					dunyushkin_sp
Zarechie	1981-04-27	58.45	153.54	8_9						6	18	10	106	0	4	110	112	59	53	75	10	3	88	111	38	73	0	0	0	0	0	0	0	11	0	0	11	48	5	43			38	16					dunyushkin_sp
Zarechie	1981-04-28	58.40	153.14	6_7						6	18	10	21	25	0	46	158	65	93	60	8	4	72	183	87	96	0	0	0	0	0	0	0	3	0	0	3	51	6	45			69	24					dunyushkin_sp
Zarechie	1981-04-29	58.50	150.35	6_7						6	18	10	1	3	1	5	163	65	98	6	0	1	7	190	147	43	0	0	0	0	0	0	0	0	0	0	0	51	6	45			34	32					dunyushkin_sp
Zarechie	1981-04-30	58.30	153.35	8_9						6	18	10	9	0	0	9	172	65	107	20	0	2	22	212	143	69	25	15	3	43	43	6	37	4	0	0	4	55	6	49			103	45					dunyushkin_sp
Zarechie	1981-05-01	57.30	151.00	8_9						6	18	10	2	0	1	3	175	66	109	2	0	1	3	215	200	76	40	22	3	65	108	47	61	2	0	0	2	57	7	50			115	47					dunyushkin_sp
Zarechie	1981-05-02	57.30	151.00	6_8						6	18	10	6	0	0	6	181	68	113	32	6	4	42	257	183	125	20	60	2	82	190	109	81	4	0	0	4	61	9	52			121	49					dunyushkin_sp
Zarechie	1981-05-03	57.29	151.24	5_7						6	18	10	12	6	2	20	201	79	122	73	45	0	118	385	326	100	15	22	5	42	232	141	91	0	0	0	0	61	9	52			141	54					dunyushkin_sp
Zarechie	1981-05-05	58.02	151.28	6						6	18	10	10	0	0	10	211	82	129	19	11	0	30	415	356	100	21	15	0	36	268	145	123	9	0	0	9	70	9	56			183	97					dunyushkin_sp
Zarechie	1981-05-06	58.33	150.35	6						6	18	10	6	0	0	6	217	84	133	24	28	0	52	467	408	100	40	12	0	52	320	186	134	15	0	0	15	85	9	71			214	103					dunyushkin_sp
Zarechie	1981-05-07	58.39	150.32	6_8						6	18	10	14	5	0	19	236	99	137	0	29	0	29	496	437	100	161	9	0	170	490	307	183	0	0	0	0	85	9	71			227	143					dunyushkin_sp
Zarechie	1981-05-08	57.39	151.33	6_8						6	18	10	2	2	0	4	240	111	129	0	74	0	74	570	511	100	100	24	0	124	614	347	267	0	0	0	0	85	9	71			288	158					dunyushkin_sp
Zarechie	1981-05-09	57.30	151.00	5_6						6	18	10	16	0	0	16	256	118	138	16	0	0	16	586	621	100	102	83	0	185	799	514	285	0	0	0	0	85	9	71			312	172					dunyushkin_sp
Zarechie	1981-05-10	57.31	149.48	6_8						6	18	10	190	75	5	270	526	123	147	0	27	5	32	618	631	122	70	43	0	113	912	360	552	0	1	0	1	86	10	72			340	190					dunyushkin_sp
Zarechie	1981-05-11	57.00	146.30	7_8						6	18	10	0	0	0	0	526	123	147	70	27	0	97	715	685	165	28	40	0	68	980	401	579	0	0	0	0	86	10	72			358	201					dunyushkin_sp
Zarechie	1981-05-12	56.50	147.47	7_8						6	18	10	0	0	0	0	526	123	147	5	15	0	20	735	700	170	22	88	0	110	1090	502	588	0	0	0	0	86	10	72			369	210					dunyushkin_sp
Zarechie	1981-05-13	57.05	146.36	8_9						6	18	10	0	0	0	0	526	123	147	12	66	0	78	813	766	182	30	31	0	61	1151	533	618	3	0	0	3	89	10	75			401	232					dunyushkin_sp
Zarechie	1981-05-14	57.00	147.30	7_8						6	18	10	0	0	0	0	526	123	147	58	10	0	68	881	814	202	113	21	0	134	1285	554	711	0	0	0	0	89	10	75			481	278					dunyushkin_sp
Zarechie	1981-05-15	57.16	148.52	7_8						6	18	10	0	1	0	1	527	124	147	40	20	0	60	941	866	210	76	3	0	79	1364	574	790	2	0	0	2	91	10	77			537	302					dunyushkin_sp
[truncated: 1,195 more rows]
[truncated: 2 more columns]

## Sheet: Description
This dataset was compiled by the authors based on 75 available sealing log books from the Sea of Okhotsks which were transcribed and digitized by Irina Zasypkina, Mikhail Zasypkin and Evgeny Dubinin (INSTITUTE OF THE BIOLOGICAL PROBLEMS OF THE NORTH FAR-EASTERN BRANCH OF THE RUSSIAN ACADEMY OF SIENCES). The rest of the log books for that period are considered to be lost. The content of the logboo…
Datase columns	Description
vessel	Name of the vessel
date	Record date
lat	Latitude
lon	Longitude
ice_concent*	Ice concentration from 1 to 10 with 1 corresponding to 10%, 10 - 100%
ice_structure*	Ice structures observed
visibility*	Comments on visibility or visibility range
wind*	Wind characteristics: desctiption, m/sec or Beafort scale
wind_dir*	Wind direction
harvest_conditions	Comments on harvest conditions - mainly describing seal concentrations
nfangsbot	number of skiffs (boats used by hunters to get to seal concentrations)
nhunters	number of hunters on board
nrifles	number of rifles
ringed_ad	number of adult ringed seal harvested
ringed_juv	number of molted ringed seal pups harvested
ringed_pup	number of white-coat ringed seal pups harvested
nperday_ringed	number of ringed seal harvested per day
since_harvest_started_ringed	number of ringed seal harvestedsince the beginning of harvest cruise (running sum)
n_pelts_ringed	number of ringed seal pelts stored
n_skins_ringed	number of ringed seal skins stored
spotted_ad	number of adult spotted seal harvested
spotted_juv	number of molted spotted seal pups harvested
spotted_pup	number of white-coat spotted seal pups harvested
nperday_spotted	number of spotted seal harvested per day
since_harvest_started_spotted	number of spotted seal harvestedsince the beginning of harvest cruise (running sum)
n_pelts_spotted	number of spotted seal pelts stored
n_skins_spotted	number of spotted seal skins stored
ribbon_ad	number of adult ribbon seal harvested
ribbon_juv	number of molted ribbon seal pups harvested
ribbon_pup	number of white-coat ribbon seal pups harvested
nperday_ribbon	number of ribbon seal harvested per day
since_harvest_started_ribbon	number of ribbon seal harvestedsince the beginning of harvest cruise (running sum)
n_pelts_ribbon	number of ribbon seal pelts stored
n_skins_ribbon	number of ribbon seal skins stored
bearded_ad	number of adult bearded seal harvested
bearded_juv	number of molted bearded seal pups harvested
bearded_pup	number of white-coat bearded seal pups harvested
nperday_bearded	number of bearded seal harvested per day
since_harvest_started_bearded	number of bearded seal harvestedsince the beginning of harvest cruise (running sum)
n_pelts_bearded	number of bearded seal pelts stored
n_skins_bearded	number of bearded seal skins stored
kruglyak	number of stored "kruglyak's" - a skinless seal body (with or without blubber)
khorovina	number of stored "khorovina's" - a seal pelt with skin, blubber and underlying meat
mkchop	number of seals stored for production of minced meat and bone product
blubber	number of seals stored for production of blubber
nwounded_ringed	number of ringed seals that were wounded during the hunt and escaped or drawn (struck and lost)
nwounded_spotted	number of spotted seals that were wounded during the hunt and escaped or drawn (struck and lost)
nwounded_ribbon	number of ribbon seals that were wounded during the hunt and escaped or drawn (struck and lost)
nwounded_bearded	number of bearded seals that were wounded during the hunt and escaped or drawn (struck and lost)
inspector	Name of enforcement officer (official) on board
captain	Name of the captain
comment	Comments
	*Qualitative (descriptive) records in italic were not analysed in the current paper. They are translated as close as possible to the original records in log book and provided for information purpoises.
